# Supplementary material for: A new tool CovReport generates easy-to-understand sequencing coverage summary for diagnostic reports
Source: Sci Rep. 2020 Apr 10;10:6247. doi: 10.1038/s41598-020-63079-4 (PMC7148332; doi:10.1038/s41598-020-63079-4)
Supplement: Supplementary file 1 — Supplementary Dataset 1. [file 41598_2020_63079_MOESM1_ESM.csv]

RefSeqName	GeneSymbol	Exon	Size	Mean Depth	SD Depth	Coverage 1x	Coverage 5x	Coverage 10x	Coverage 20x	Coverage 30x
NM_213599	ANO5	1	40	177,22	7,16	100	100	100	100	100
NM_213599	ANO5	2	47	124,13	3,41	100	100	100	100	100
NM_213599	ANO5	3	51	357,76	11,15	100	100	100	100	100
NM_213599	ANO5	4	42	317,36	18	100	100	100	100	100
NM_213599	ANO5	5	114	261,55	29,79	100	100	100	100	100
NM_213599	ANO5	6	69	256,51	15,18	100	100	100	100	100
NM_213599	ANO5	7	285	298,9	83,38	100	100	100	100	100
NM_213599	ANO5	8	114	156,69	22,64	100	100	100	100	100
NM_213599	ANO5	9	116	609,29	85,33	100	100	100	100	100
NM_213599	ANO5	10	135	312,73	57,76	100	100	100	100	100
NM_213599	ANO5	11	106	417,08	43,03	100	100	100	100	100
NM_213599	ANO5	12	61	332,52	9,94	100	100	100	100	100
NM_213599	ANO5	13	152	289,56	102,46	100	100	100	100	100
NM_213599	ANO5	14	75	124,96	15,33	100	100	100	100	100
NM_213599	ANO5	15	223	457,63	142,17	100	100	100	100	100
NM_213599	ANO5	16	170	313,69	37,4	100	100	100	100	100
NM_213599	ANO5	17	98	428,87	38,27	100	100	100	100	100
NM_213599	ANO5	18	131	556,07	69,55	100	100	100	100	100
NM_213599	ANO5	19	206	224,79	55,26	100	100	100	100	100
NM_213599	ANO5	20	179	367,22	75,3	100	100	100	100	100
NM_213599	ANO5	21	106	184	25,36	100	100	100	100	100
NM_213599	ANO5	22	222	340,86	126,14	100	100	100	100	100
NM_001885	CRYAB	2	201	42,59	13,88	100	100	100	93,53	78,11
NM_001885	CRYAB	3	123	114,48	9,77	100	100	100	100	100
NM_001885	CRYAB	4	204	213,48	42,81	100	100	100	100	100
NM_000117	EMD	1	82	247,01	36,78	100	100	100	100	100
NM_000117	EMD	2	105	105,44	19,21	100	100	100	100	100
NM_000117	EMD	3	78	90,49	5,09	100	100	100	100	100
NM_000117	EMD	4	134	146,75	23,59	100	100	100	100	100
NM_000117	EMD	5	50	118,58	3,37	100	100	100	100	100
NM_000117	EMD	6	316	160,78	45,3	100	100	100	100	100
NM_001159702	FHL1	3	156	66,49	18,24	100	100	100	100	96,15
NM_001159702	FHL1	4	175	114,45	24,68	100	100	100	100	100
NM_001159702	FHL1	5	170	232,45	76,35	100	100	100	100	100
NM_001159702	FHL1	6	187	134,07	18,45	100	100	100	100	100
NM_001159702	FHL1	7	200	142,22	71,73	100	100	100	100	100
NM_001159702	FHL1	8	84	328,73	75,74	100	100	100	100	100
NM_004006	DMD	1	31	417,55	10,13	100	100	100	100	100
NM_004006	DMD	2	62	313,76	41,53	100	100	100	100	100
NM_004006	DMD	3	93	181,82	12,02	100	100	100	100	100
NM_004006	DMD	4	78	159,38	22,41	100	100	100	100	100
NM_004006	DMD	5	93	294,38	45,29	100	100	100	100	100
NM_004006	DMD	6	173	399,95	100,77	100	100	100	100	100
NM_004006	DMD	7	119	262,66	28,55	100	100	100	100	100
NM_004006	DMD	8	182	280,74	40,78	100	100	100	100	100
NM_004006	DMD	9	129	306,68	29,81	100	100	100	100	100
NM_004006	DMD	10	189	402,82	125,49	100	100	100	100	100
NM_004006	DMD	11	182	222,23	28,7	100	100	100	100	100
NM_004006	DMD	12	151	198,15	28,28	100	100	100	100	100
NM_004006	DMD	13	120	88,43	11,91	100	100	100	100	100
NM_004006	DMD	14	102	380,87	22,05	100	100	100	100	100
NM_004006	DMD	15	108	116,99	15,34	100	100	100	100	100
NM_004006	DMD	16	180	367,02	111,74	100	100	100	100	100
NM_004006	DMD	17	176	201,32	36,94	100	100	100	100	100
NM_004006	DMD	18	124	275,32	82,78	100	100	100	100	100
NM_004006	DMD	19	88	338,58	18,95	100	100	100	100	100
NM_004006	DMD	20	242	262,54	51,84	100	100	100	100	100
NM_004006	DMD	21	181	460,4	106,62	100	100	100	100	100
NM_004006	DMD	22	146	420,73	52,9	100	100	100	100	100
NM_004006	DMD	23	213	233,12	84,32	100	100	100	100	100
NM_004006	DMD	24	114	420,25	44,08	100	100	100	100	100
NM_004006	DMD	25	156	223,5	37,28	100	100	100	100	100
NM_004006	DMD	26	171	165,23	48,37	100	100	100	100	100
NM_004006	DMD	27	183	202,33	37,91	100	100	100	100	100
NM_004006	DMD	28	135	433,19	46,3	100	100	100	100	100
NM_004006	DMD	29	150	533,67	93,29	100	100	100	100	100
NM_004006	DMD	30	162	200,51	37,08	100	100	100	100	100
NM_004006	DMD	31	111	343,41	30,52	100	100	100	100	100
NM_004006	DMD	32	174	432,78	116,46	100	100	100	100	100
NM_004006	DMD	33	156	482,97	81,47	100	100	100	100	100
NM_004006	DMD	34	171	253,35	42,04	100	100	100	100	100
NM_004006	DMD	35	180	657,59	133,26	100	100	100	100	100
NM_004006	DMD	36	129	396,04	47,3	100	100	100	100	100
NM_004006	DMD	37	171	254,35	48,74	100	100	100	100	100
NM_004006	DMD	38	123	341,8	53,92	100	100	100	100	100
NM_004006	DMD	39	138	291,12	33,95	100	100	100	100	100
NM_004006	DMD	40	153	162,75	22,99	100	100	100	100	100
NM_004006	DMD	41	183	143,63	19,66	100	100	100	100	100
NM_004006	DMD	42	195	324,03	103,85	100	100	100	100	100
NM_004006	DMD	43	173	95,27	20,93	100	100	100	100	100
NM_004006	DMD	44	148	362	51,21	100	100	100	100	100
NM_004006	DMD	45	176	401,81	76,93	100	100	100	100	100
NM_004006	DMD	46	148	349,87	60,25	100	100	100	100	100
NM_004006	DMD	47	150	395,21	15,59	100	100	100	100	100
NM_004006	DMD	48	183	183,5	38,54	100	100	100	100	100
NM_004006	DMD	49	105	216,43	40,09	100	100	100	100	100
NM_004006	DMD	50	109	139,44	21,14	100	100	100	100	100
NM_004006	DMD	51	233	382,18	113,79	100	100	100	100	100
NM_004006	DMD	52	118	299,69	38	100	100	100	100	100
NM_004006	DMD	53	212	486,02	114,68	100	100	100	100	100
NM_004006	DMD	54	155	342,79	61,98	100	100	100	100	100
NM_004006	DMD	55	190	280,01	106,01	100	100	100	100	100
NM_004006	DMD	56	173	349,72	67,68	100	100	100	100	100
NM_004006	DMD	57	157	222,11	26,33	100	100	100	100	100
NM_004006	DMD	58	121	450,67	36,7	100	100	100	100	100
NM_004006	DMD	59	269	113,65	41,41	100	100	100	100	100
NM_004006	DMD	60	147	215,05	16,51	100	100	100	100	100
NM_004006	DMD	61	79	104,67	14,92	100	100	100	100	100
NM_004006	DMD	62	61	174,48	11,62	100	100	100	100	100
NM_004006	DMD	63	62	179,66	15,92	100	100	100	100	100
NM_004006	DMD	64	75	261,07	14,23	100	100	100	100	100
NM_004006	DMD	65	202	464,27	158,67	100	100	100	100	100
NM_004006	DMD	66	86	344,26	36,84	100	100	100	100	100
NM_004006	DMD	67	158	237,27	33,03	100	100	100	100	100
NM_004006	DMD	68	167	174,93	97,49	100	100	100	100	100
NM_004006	DMD	69	112	432,8	43,11	100	100	100	100	100
NM_004006	DMD	70	137	249,02	34,5	100	100	100	100	100
NM_004006	DMD	71	39	335,38	21,32	100	100	100	100	100
NM_004006	DMD	72	66	457,55	13,41	100	100	100	100	100
NM_004006	DMD	73	66	273,32	29,79	100	100	100	100	100
NM_004006	DMD	74	159	279,97	81,42	100	100	100	100	100
NM_004006	DMD	75	244	111,23	30,45	100	100	100	100	100
NM_004006	DMD	76	124	181,97	65,39	100	100	100	100	100
NM_004006	DMD	77	93	99,06	9,41	100	100	100	100	100
NM_004006	DMD	78	32	208,09	17,37	100	100	100	100	100
NM_004006	DMD	79	12	388,58	13,79	100	100	100	100	100
NM_000231	SGCG	2	195	233,81	59,93	100	100	100	100	100
NM_000231	SGCG	3	102	231,27	32,54	100	100	100	100	100
NM_000231	SGCG	4	88	643,83	65,13	100	100	100	100	100
NM_000231	SGCG	5	120	336,43	44,29	100	100	100	100	100
NM_000231	SGCG	6	73	280,01	24,62	100	100	100	100	100
NM_000231	SGCG	7	124	220,78	20,12	100	100	100	100	100
NM_000231	SGCG	8	174	43,99	13,47	100	100	100	100	78,74
NM_000257	MYH7	3	201	84,31	19,61	100	100	100	100	100
NM_000257	MYH7	4	144	106,44	19,91	100	100	100	100	100
NM_000257	MYH7	5	157	340,5	72,12	100	100	100	100	100
NM_000257	MYH7	6	28	156,07	2,11	100	100	100	100	100
NM_000257	MYH7	7	109	133,68	13,15	100	100	100	100	100
NM_000257	MYH7	8	93	142,03	33,2	100	100	100	100	100
NM_000257	MYH7	9	64	419,42	28,31	100	100	100	100	100
NM_000257	MYH7	10	99	268,25	22,2	100	100	100	100	100
NM_000257	MYH7	11	104	218,29	38,04	100	100	100	100	100
NM_000257	MYH7	12	139	127,65	20,38	100	100	100	100	100
NM_000257	MYH7	13	119	196,47	33,91	100	100	100	100	100
NM_000257	MYH7	14	150	182,31	27,22	100	100	100	100	100
NM_000257	MYH7	15	171	391,15	90,89	100	100	100	100	100
NM_000257	MYH7	16	310	260,02	104,93	100	100	100	100	100
NM_000257	MYH7	17	68	76,5	13,05	100	100	100	100	100
NM_000257	MYH7	18	88	120,09	8,65	100	100	100	100	100
NM_000257	MYH7	19	118	107,41	8,86	100	100	100	100	100
NM_000257	MYH7	20	124	298,39	29,51	100	100	100	100	100
NM_000257	MYH7	21	137	255,42	56,95	100	100	100	100	100
NM_000257	MYH7	22	256	312,69	122,2	100	100	100	100	100
NM_000257	MYH7	23	243	234,5	54,35	100	100	100	100	100
NM_000257	MYH7	24	177	240,31	24,88	100	100	100	100	100
NM_000257	MYH7	25	146	119,84	31,38	100	100	100	100	100
NM_000257	MYH7	26	91	126,34	11,04	100	100	100	100	100
NM_000257	MYH7	27	390	251,82	60,18	100	100	100	100	100
NM_000257	MYH7	28	127	169,41	33,58	100	100	100	100	100
NM_000257	MYH7	29	119	51,52	8,19	100	100	100	100	100
NM_000257	MYH7	30	197	96,29	45,01	100	100	100	94,92	85,79
NM_000257	MYH7	31	184	263,67	100,35	100	100	100	100	100
NM_000257	MYH7	32	166	160,67	24,13	100	100	100	100	100
NM_000257	MYH7	33	125	156,48	14,22	100	100	100	100	100
NM_000257	MYH7	34	309	194,72	47,98	100	100	100	100	100
NM_000257	MYH7	35	204	187,26	51,28	100	100	100	100	100
NM_000257	MYH7	36	126	145,56	23,33	100	100	100	100	100
NM_000257	MYH7	37	276	263,71	92,88	100	100	100	100	100
NM_000257	MYH7	38	96	72,23	5,58	100	100	100	100	100
NM_000257	MYH7	39	135	110,87	5,79	100	100	100	100	100
NM_000257	MYH7	40	18	104,11	2,91	100	100	100	100	100
NM_013382	POMT2	1	248	66,14	27,67	100	100	100	100	99,19
NM_013382	POMT2	2	85	88,95	18,24	100	100	100	100	100
NM_013382	POMT2	3	105	304,82	31,7	100	100	100	100	100
NM_013382	POMT2	4	109	44,76	7,21	100	100	100	100	93,58
NM_013382	POMT2	5	109	204,38	19,87	100	100	100	100	100
NM_013382	POMT2	6	160	212,75	36,56	100	100	100	100	100
NM_013382	POMT2	7	107	78,4	11,43	100	100	100	100	100
NM_013382	POMT2	8	83	59,35	4,09	100	100	100	100	100
NM_013382	POMT2	9	110	50,16	4,8	100	100	100	100	100
NM_013382	POMT2	10	67	139,39	38,92	100	100	100	100	100
NM_013382	POMT2	11	70	352,83	40,75	100	100	100	100	100
NM_013382	POMT2	12	79	400,62	41,02	100	100	100	100	100
NM_013382	POMT2	13	152	231,55	48,1	100	100	100	100	100
NM_013382	POMT2	14	92	155,71	30,43	100	100	100	100	100
NM_013382	POMT2	15	77	210,99	8,89	100	100	100	100	100
NM_013382	POMT2	16	72	283,44	33,82	100	100	100	100	100
NM_013382	POMT2	17	60	237,17	6,28	100	100	100	100	100
NM_013382	POMT2	18	106	112,18	26,05	100	100	100	100	100
NM_013382	POMT2	19	141	189,93	24,39	100	100	100	100	100
NM_013382	POMT2	20	115	58,27	4,1	100	100	100	100	100
NM_013382	POMT2	21	106	60,75	5,25	100	100	100	100	100
NM_182914	SYNE2	2	79	326,76	18,27	100	100	100	100	100
NM_182914	SYNE2	3	62	298,35	33,57	100	100	100	100	100
NM_182914	SYNE2	4	96	423,8	33,16	100	100	100	100	100
NM_182914	SYNE2	5	78	399,67	12,08	100	100	100	100	100
NM_182914	SYNE2	6	93	536,15	40,16	100	100	100	100	100
NM_182914	SYNE2	7	182	347,82	96,18	100	100	100	100	100
NM_182914	SYNE2	8	197	415,66	170,21	100	100	100	100	100
NM_182914	SYNE2	9	101	411,2	45,57	100	100	100	100	100
NM_182914	SYNE2	10	102	168,81	34,28	100	100	100	100	100
NM_182914	SYNE2	11	138	371,64	63,33	100	100	100	100	100
NM_182914	SYNE2	12	165	379,89	75,66	100	100	100	100	100
NM_182914	SYNE2	13	113	312,75	67,89	100	100	100	100	100
NM_182914	SYNE2	14	163	334,32	74,56	100	100	100	100	100
NM_182914	SYNE2	15	79	386,33	21,04	100	100	100	100	100
NM_182914	SYNE2	16	188	144,47	20,09	100	100	100	100	100
NM_182914	SYNE2	17	165	366,28	76,5	100	100	100	100	100
NM_182914	SYNE2	18	150	175,64	74,61	100	100	100	100	100
NM_182914	SYNE2	19	162	588,59	128,42	100	100	100	100	100
NM_182914	SYNE2	20	159	96,82	35,07	100	100	100	100	100
NM_182914	SYNE2	21	174	392,79	92,93	100	100	100	100	100
NM_182914	SYNE2	22	135	315,88	70,07	100	100	100	100	100
NM_182914	SYNE2	23	159	118,92	35,06	100	100	100	100	100
NM_182914	SYNE2	24	212	152,73	43,78	100	100	100	100	100
NM_182914	SYNE2	25	91	628,23	43,18	100	100	100	100	100
NM_182914	SYNE2	26	110	514,13	69,05	100	100	100	100	100
NM_182914	SYNE2	27	127	412,77	124,87	100	100	100	100	100
NM_182914	SYNE2	28	158	368,38	79,49	100	100	100	100	100
NM_182914	SYNE2	29	148	312,84	48,71	100	100	100	100	100
NM_182914	SYNE2	30	611	361,84	122,11	100	100	100	100	100
NM_182914	SYNE2	31	180	230,45	42,52	100	100	100	100	100
NM_182914	SYNE2	32	151	478,2	67,19	100	100	100	100	100
NM_182914	SYNE2	33	159	282,39	50,49	100	100	100	100	100
NM_182914	SYNE2	34	162	471,73	140,33	100	100	100	100	100
NM_182914	SYNE2	35	102	200,32	38,86	100	100	100	100	100
NM_182914	SYNE2	36	201	186,74	62,52	100	100	100	100	100
NM_182914	SYNE2	37	172	304,09	105,69	100	100	100	100	100
NM_182914	SYNE2	38	113	135,42	28,04	100	100	100	100	100
NM_182914	SYNE2	39	203	250,34	38	100	100	100	100	100
NM_182914	SYNE2	40	120	318,27	43,18	100	100	100	100	100
NM_182914	SYNE2	41	292	317,87	116,54	100	100	100	100	100
NM_182914	SYNE2	42	152	249,28	59,24	100	100	100	100	100
NM_182914	SYNE2	43	310	194,39	56,49	100	100	100	100	100
NM_182914	SYNE2	44	165	229,42	29,75	100	100	100	100	100
NM_182914	SYNE2	45	342	249,77	52,57	100	100	100	100	100
NM_182914	SYNE2	46	156	136,44	37,29	100	100	100	100	100
NM_182914	SYNE2	47	266	373,2	135,25	100	100	100	100	100
NM_182914	SYNE2	48	2101	329,35	122,14	100	100	100	100	100
NM_182914	SYNE2	49	323	173,12	24,71	100	100	100	100	100
NM_182914	SYNE2	50	145	208,99	39,34	100	100	100	100	100
NM_182914	SYNE2	51	219	336,71	104,85	100	100	100	100	100
NM_182914	SYNE2	52	266	430,73	159,56	100	100	100	100	100
NM_182914	SYNE2	53	169	375,43	89,94	100	100	100	100	100
NM_182914	SYNE2	54	156	370,37	64,46	100	100	100	100	100
NM_182914	SYNE2	55	141	327,48	61,52	100	100	100	100	100
NM_182914	SYNE2	56	183	421,75	67,95	100	100	100	100	100
NM_182914	SYNE2	57	138	297,27	34,32	100	100	100	100	100
NM_182914	SYNE2	58	186	278,52	78	100	100	100	100	100
NM_182914	SYNE2	59	123	331,63	25,77	100	100	100	100	100
NM_182914	SYNE2	60	183	308,24	88,43	100	100	100	100	100
NM_182914	SYNE2	61	132	288,88	55,73	100	100	100	100	100
NM_182914	SYNE2	62	198	403,45	96,45	100	100	100	100	100
NM_182914	SYNE2	63	75	257,64	11,74	100	100	100	100	100
NM_182914	SYNE2	64	111	408,8	44,35	100	100	100	100	100
NM_182914	SYNE2	65	117	675,21	94,56	100	100	100	100	100
NM_182914	SYNE2	66	231	27,06	5,69	100	100	100	91,34	51,08
NM_182914	SYNE2	67	183	222,52	60,79	100	100	100	100	100
NM_182914	SYNE2	68	135	491,54	78,92	100	100	100	100	100
NM_182914	SYNE2	69	122	240,67	35,26	100	100	100	100	100
NM_182914	SYNE2	70	142	414,87	54,62	100	100	100	100	100
NM_182914	SYNE2	71	132	185,55	7,78	100	100	100	100	100
NM_182914	SYNE2	72	153	202,89	46,3	100	100	100	100	100
NM_182914	SYNE2	73	210	227,26	32,78	100	100	100	100	100
NM_182914	SYNE2	74	102	199,53	15,36	100	100	100	100	100
NM_182914	SYNE2	75	120	145,97	23,61	100	100	100	100	100
NM_182914	SYNE2	76	201	445,46	122,11	100	100	100	100	100
NM_182914	SYNE2	77	174	275,26	51,49	100	100	100	100	100
NM_182914	SYNE2	78	132	470,05	59,82	100	100	100	100	100
NM_182914	SYNE2	79	197	288,5	94,83	100	100	100	100	100
NM_182914	SYNE2	80	133	349,68	33,25	100	100	100	100	100
NM_182914	SYNE2	81	183	226,48	39,1	100	100	100	100	100
NM_182914	SYNE2	82	147	251,48	50,74	100	100	100	100	100
NM_182914	SYNE2	83	177	222,59	44,59	100	100	100	100	100
NM_182914	SYNE2	84	156	131,29	26,1	100	100	100	100	100
NM_182914	SYNE2	85	153	158,67	24,76	100	100	100	100	100
NM_182914	SYNE2	86	171	279,51	96,21	100	100	100	100	100
NM_182914	SYNE2	87	131	214,79	31,2	100	100	100	100	100
NM_182914	SYNE2	88	205	89,28	15,39	100	100	100	100	100
NM_182914	SYNE2	89	180	98,8	34,35	100	100	100	100	100
NM_182914	SYNE2	90	126	342,52	29,95	100	100	100	100	100
NM_182914	SYNE2	91	155	421,03	37,02	100	100	100	100	100
NM_182914	SYNE2	92	145	336,1	116,06	100	100	100	100	100
NM_182914	SYNE2	93	95	253,6	24,28	100	100	100	100	100
NM_182914	SYNE2	94	235	80,77	24,52	100	100	100	100	100
NM_182914	SYNE2	95	195	268,92	63,32	100	100	100	100	100
NM_182914	SYNE2	96	126	333,82	47,67	100	100	100	100	100
NM_182914	SYNE2	97	156	321,24	61,7	100	100	100	100	100
NM_182914	SYNE2	98	159	72,92	9,6	100	100	100	100	100
NM_182914	SYNE2	99	167	475,69	83,61	100	100	100	100	100
NM_182914	SYNE2	100	163	227,9	36,45	100	100	100	100	100
NM_182914	SYNE2	101	188	114,74	22,65	100	100	100	100	100
NM_182914	SYNE2	102	151	256,42	32,74	100	100	100	100	100
NM_182914	SYNE2	103	183	134,72	12,42	100	100	100	100	100
NM_182914	SYNE2	104	138	245,71	19,3	100	100	100	100	100
NM_182914	SYNE2	105	195	194,8	112,53	100	100	100	100	91,28
NM_182914	SYNE2	106	277	230,36	112,07	100	100	100	100	100
NM_182914	SYNE2	107	69	464,99	32,55	100	100	100	100	100
NM_182914	SYNE2	108	140	289,28	72,08	100	100	100	100	100
NM_182914	SYNE2	109	115	202,1	60,06	100	100	100	100	100
NM_182914	SYNE2	110	203	213,78	47,84	100	100	100	100	100
NM_182914	SYNE2	111	201	113,39	49,82	100	100	100	100	93,53
NM_182914	SYNE2	112	129	204,07	42,32	100	100	100	100	100
NM_182914	SYNE2	113	192	211,56	55,14	100	100	100	100	100
NM_182914	SYNE2	114	87	92,66	6,42	100	100	100	100	100
NM_182914	SYNE2	115	47	205,62	8,05	100	100	100	100	100
NM_182914	SYNE2	116	208	141,45	55,82	100	100	100	100	100
NM_000070	CAPN3	1	309	272,89	81,1	100	100	100	100	100
NM_000070	CAPN3	2	70	402,84	35,03	100	100	100	100	100
NM_000070	CAPN3	3	119	171,12	43,14	100	100	100	100	100
NM_000070	CAPN3	4	134	270,87	44,57	100	100	100	100	100
NM_000070	CAPN3	5	169	272,69	37,36	100	100	100	100	100
NM_000070	CAPN3	6	144	221,44	24,27	100	100	100	100	100
NM_000070	CAPN3	7	84	158,21	12,22	100	100	100	100	100
NM_000070	CAPN3	8	86	54,78	14,38	100	100	100	100	94,19
NM_000070	CAPN3	9	78	115,95	9,99	100	100	100	100	100
NM_000070	CAPN3	10	161	211,11	72,03	100	100	100	100	100
NM_000070	CAPN3	11	170	147,15	35,06	100	100	100	100	100
NM_000070	CAPN3	12	12	72,67	0,49	100	100	100	100	100
NM_000070	CAPN3	13	209	179,63	33,42	100	100	100	100	100
NM_000070	CAPN3	14	37	274,08	6,5	100	100	100	100	100
NM_000070	CAPN3	15	18	217,89	6,1	100	100	100	100	100
NM_000070	CAPN3	16	114	116,23	10,76	100	100	100	100	100
NM_000070	CAPN3	17	78	192,32	16,81	100	100	100	100	100
NM_000070	CAPN3	18	58	47,81	2,33	100	100	100	100	100
NM_000070	CAPN3	19	65	195,82	15,88	100	100	100	100	100
NM_000070	CAPN3	20	69	277,29	26,46	100	100	100	100	100
NM_000070	CAPN3	21	79	248,29	26,81	100	100	100	100	100
NM_000070	CAPN3	22	117	147,87	23,04	100	100	100	100	100
NM_000070	CAPN3	23	59	152,51	8,09	100	100	100	100	100
NM_000070	CAPN3	24	27	247,11	15,89	100	100	100	100	100
NM_003673	TCAP	1	110	43,45	4,47	100	100	100	100	100
NM_003673	TCAP	2	394	51,31	23,82	100	100	100	95,94	69,54
NM_012232	CAVIN1	1	471	128,68	39,6	100	100	100	100	100
NM_012232	CAVIN1	2	702	165,99	74,91	100	100	100	100	100
NM_000023	SGCA	1	37	159,65	3,75	100	100	100	100	100
NM_000023	SGCA	2	120	178,73	40,32	100	100	100	100	100
NM_000023	SGCA	3	155	174,75	17,9	100	100	100	100	100
NM_000023	SGCA	4	73	72,71	8,37	100	100	100	100	100
NM_000023	SGCA	5	199	119,64	24,66	100	100	100	100	100
NM_000023	SGCA	6	163	101,6	31,41	100	100	100	100	100
NM_000023	SGCA	7	209	138,52	52,76	100	100	100	100	100
NM_000023	SGCA	8	27	79,7	1,9	100	100	100	100	100
NM_000023	SGCA	9	181	97,15	34,09	100	100	100	100	100
NM_001005360	DNM2	1	161	20,99	5,96	100	100	98,14	50,31	2,48
NM_001005360	DNM2	2	74	298,36	21,14	100	100	100	100	100
NM_001005360	DNM2	3	150	276,43	61,91	100	100	100	100	100
NM_001005360	DNM2	4	204	196,54	57,5	100	100	100	100	100
NM_001005360	DNM2	5	99	122,42	24,7	100	100	100	100	100
NM_001005360	DNM2	6	161	143,3	28,38	100	100	100	100	100
NM_001005360	DNM2	7	143	104,24	52,32	100	100	100	100	96,5
NM_001005360	DNM2	8	136	226,15	34,05	100	100	100	100	100
NM_001005360	DNM2	9	68	155,5	5,72	100	100	100	100	100
NM_001005360	DNM2	10	139	115,63	18,58	100	100	100	100	100
NM_001005360	DNM2	11	87	156,43	16,56	100	100	100	100	100
NM_001005360	DNM2	12	71	183,75	8,42	100	100	100	100	100
NM_001005360	DNM2	13	52	201,56	27,51	100	100	100	100	100
NM_001005360	DNM2	14	12	187,83	2,04	100	100	100	100	100
NM_001005360	DNM2	15	114	59,29	12,43	100	100	100	100	97,37
NM_001005360	DNM2	16	110	168,64	18,02	100	100	100	100	100
NM_001005360	DNM2	17	112	108,85	11,75	100	100	100	100	100
NM_001005360	DNM2	18	165	101,2	10,05	100	100	100	100	100
NM_001005360	DNM2	19	233	76,56	25,24	100	100	100	100	100
NM_001005360	DNM2	20	252	213,1	88,06	100	100	100	100	100
NM_001005360	DNM2	21	70	104,27	18,08	100	100	100	100	100
NM_000540	RYR1	1	45	175,84	9,74	100	100	100	100	100
NM_000540	RYR1	2	120	38,99	8,21	100	100	100	100	93,33
NM_000540	RYR1	3	105	90,62	11,96	100	100	100	100	100
NM_000540	RYR1	4	75	50,36	2,44	100	100	100	100	100
NM_000540	RYR1	5	79	89,54	5,83	100	100	100	100	100
NM_000540	RYR1	6	113	112,58	18,86	100	100	100	100	100
NM_000540	RYR1	7	94	140,15	11,37	100	100	100	100	100
NM_000540	RYR1	8	94	167,32	15,46	100	100	100	100	100
NM_000540	RYR1	9	75	128,44	24,6	100	100	100	100	100
NM_000540	RYR1	10	157	127,53	21,56	100	100	100	100	100
NM_000540	RYR1	11	165	55,67	22,88	100	100	100	91,52	83,03
NM_000540	RYR1	12	122	106,07	13,8	100	100	100	100	100
NM_000540	RYR1	13	196	50,37	15,27	100	100	100	96,94	90,31
NM_000540	RYR1	14	136	204,16	14,03	100	100	100	100	100
NM_000540	RYR1	15	96	362,31	86,05	100	100	100	100	100
NM_000540	RYR1	16	119	131,84	17,2	100	100	100	100	100
NM_000540	RYR1	17	134	275,61	47,96	100	100	100	100	100
NM_000540	RYR1	18	242	168,71	52,56	100	100	100	100	100
NM_000540	RYR1	19	193	91,75	17,36	100	100	100	100	100
NM_000540	RYR1	20	217	222,3	66,31	100	100	100	100	100
NM_000540	RYR1	21	105	86,26	13,22	100	100	100	100	100
NM_000540	RYR1	22	104	86,9	10,14	100	100	100	100	100
NM_000540	RYR1	23	84	66,88	9,07	100	100	100	100	100
NM_000540	RYR1	24	308	127,8	49,66	100	100	100	100	100
NM_000540	RYR1	25	203	146,47	42,67	100	100	100	100	100
NM_000540	RYR1	26	175	222,73	53,1	100	100	100	100	100
NM_000540	RYR1	27	209	115,56	23,23	100	100	100	100	100
NM_000540	RYR1	28	395	107,18	37,4	100	100	100	100	100
NM_000540	RYR1	29	133	217,95	81,22	100	100	100	100	100
NM_000540	RYR1	30	161	57,74	18,33	100	100	100	100	91,93
NM_000540	RYR1	31	166	43,43	7,25	100	100	100	100	93,98
NM_000540	RYR1	32	87	283,25	17,33	100	100	100	100	100
NM_000540	RYR1	33	227	37,63	14,87	100	100	100	84,14	66,96
NM_000540	RYR1	34	613	152,82	86,45	100	100	100	100	95,27
NM_000540	RYR1	35	267	78,3	54,24	100	100	98,13	88,39	79,03
NM_000540	RYR1	36	201	94,54	15,42	100	100	100	100	100
NM_000540	RYR1	37	112	213,88	38,89	100	100	100	100	100
NM_000540	RYR1	38	147	160,18	96,7	100	100	100	100	94,56
NM_000540	RYR1	39	274	98,39	48,4	100	100	100	100	100
NM_000540	RYR1	40	115	167,1	29,81	100	100	100	100	100
NM_000540	RYR1	41	133	66,37	9,76	100	100	100	100	100
NM_000540	RYR1	42	95	60,16	6,9	100	100	100	100	100
NM_000540	RYR1	43	136	88,21	13,85	100	100	100	100	100
NM_000540	RYR1	44	187	34,94	14,19	100	100	100	85,56	63,64
NM_000540	RYR1	45	109	159,71	18,59	100	100	100	100	100
NM_000540	RYR1	46	121	143,31	17,59	100	100	100	100	100
NM_000540	RYR1	47	170	143,81	33,24	100	100	100	100	100
NM_000540	RYR1	48	221	201,62	98,13	100	100	100	100	99,55
NM_000540	RYR1	49	91	112,22	21,55	100	100	100	100	100
NM_000540	RYR1	50	141	69,01	8,28	100	100	100	100	100
NM_000540	RYR1	51	164	297,23	115,75	100	100	100	100	100
NM_000540	RYR1	52	79	158,77	18,77	100	100	100	100	100
NM_000540	RYR1	53	90	79,2	6,41	100	100	100	100	100
NM_000540	RYR1	54	141	35,84	10,26	100	100	100	100	58,87
NM_000540	RYR1	55	75	100,49	3,9	100	100	100	100	100
NM_000540	RYR1	56	76	272,28	21,66	100	100	100	100	100
NM_000540	RYR1	57	124	69,94	8,21	100	100	100	100	100
NM_000540	RYR1	58	116	257,28	23,7	100	100	100	100	100
NM_000540	RYR1	59	68	193,6	10,17	100	100	100	100	100
NM_000540	RYR1	60	122	221,7	54,28	100	100	100	100	100
NM_000540	RYR1	61	50	244,56	11,91	100	100	100	100	100
NM_000540	RYR1	62	61	168,61	4,39	100	100	100	100	100
NM_000540	RYR1	63	239	92,22	6,99	100	100	100	100	100
NM_000540	RYR1	64	82	148,4	8,63	100	100	100	100	100
NM_000540	RYR1	65	131	58,38	14,33	100	100	100	100	100
NM_000540	RYR1	66	333	100,11	38,06	100	100	100	100	100
NM_000540	RYR1	67	241	60,31	33,53	100	100	100	94,61	65,98
NM_000540	RYR1	68	88	28,51	6,48	100	100	100	92,05	51,14
NM_000540	RYR1	69	93	238,14	22,64	100	100	100	100	100
NM_000540	RYR1	70	15	84,8	1,15	100	100	100	100	100
NM_000540	RYR1	71	171	101,49	25,27	100	100	100	100	100
NM_000540	RYR1	72	60	161,38	18,36	100	100	100	100	100
NM_000540	RYR1	73	138	156,08	23,66	100	100	100	100	100
NM_000540	RYR1	74	113	124,35	12,64	100	100	100	100	100
NM_000540	RYR1	75	97	210,21	22,57	100	100	100	100	100
NM_000540	RYR1	76	107	53,13	8,73	100	100	100	100	100
NM_000540	RYR1	77	52	156,37	10,35	100	100	100	100	100
NM_000540	RYR1	78	66	30,92	3,41	100	100	100	100	83,33
NM_000540	RYR1	79	100	81,15	12,07	100	100	100	100	100
NM_000540	RYR1	80	80	51,06	14,58	100	100	100	100	100
NM_000540	RYR1	81	77	231,79	15,09	100	100	100	100	100
NM_000540	RYR1	82	74	139,59	19,76	100	100	100	100	100
NM_000540	RYR1	83	18	102,5	1,34	100	100	100	100	100
NM_000540	RYR1	84	81	218	22,5	100	100	100	100	100
NM_000540	RYR1	85	89	425,19	29,68	100	100	100	100	100
NM_000540	RYR1	86	129	179,64	27,47	100	100	100	100	100
NM_000540	RYR1	87	105	209,84	19,53	100	100	100	100	100
NM_000540	RYR1	88	82	63,41	4,1	100	100	100	100	100
NM_000540	RYR1	89	188	220,7	57,38	100	100	100	100	100
NM_000540	RYR1	90	342	97,47	36,11	100	100	100	99,71	96,78
NM_000540	RYR1	91	813	21,5	24,36	81,06	72,2	60,39	31,86	26,81
NM_000540	RYR1	92	77	74,7	9,04	100	100	100	100	100
NM_000540	RYR1	93	145	120,72	37,59	100	100	100	100	100
NM_000540	RYR1	94	87	198,98	19,67	100	100	100	100	100
NM_000540	RYR1	95	252	122,72	17,84	100	100	100	100	100
NM_000540	RYR1	96	131	99,79	20,38	100	100	100	100	100
NM_000540	RYR1	97	43	187,77	12,47	100	100	100	100	100
NM_000540	RYR1	98	131	172,58	25,66	100	100	100	100	100
NM_000540	RYR1	99	61	112,54	6,88	100	100	100	100	100
NM_000540	RYR1	100	147	163,27	24,88	100	100	100	100	100
NM_000540	RYR1	101	135	119,28	35,76	100	100	100	100	100
NM_000540	RYR1	102	157	156,27	33,2	100	100	100	100	100
NM_000540	RYR1	103	65	88,4	11,36	100	100	100	100	100
NM_000540	RYR1	104	101	98,37	12,91	100	100	100	100	100
NM_000540	RYR1	105	52	116,73	3,12	100	100	100	100	100
NM_000540	RYR1	106	96	127,16	22,54	100	100	100	100	100
NM_024301	FKRP	4	1488	84,44	54,93	100	100	100	97,58	86,69
NM_153741	DPM3	2	279	106,78	29,28	100	100	100	100	100
NM_020451	SELENON	1	183	0	0	0	0	0	0	0
NM_020451	SELENON	2	118	141,35	17,48	100	100	100	100	100
NM_020451	SELENON	3	102	0,18	0,38	17,65	0	0	0	0
NM_020451	SELENON	4	134	140,82	34,44	100	100	100	100	100
NM_020451	SELENON	5	210	177,74	55,14	100	100	100	100	100
NM_020451	SELENON	6	125	217,83	40,26	100	100	100	100	100
NM_020451	SELENON	7	138	308,07	69,04	100	100	100	100	100
NM_020451	SELENON	8	82	123,59	7,79	100	100	100	100	100
NM_020451	SELENON	9	189	129,65	67,92	100	100	100	98,41	92,06
NM_020451	SELENON	10	106	20,22	3,99	100	100	100	74,53	0
NM_020451	SELENON	11	113	95,58	11	100	100	100	100	100
NM_020451	SELENON	12	102	98,28	7,04	100	100	100	100	100
NM_020451	SELENON	13	171	277,04	107,17	100	100	100	100	100
NM_001243766	POMGNT1	2	120	79,34	8,9	100	100	100	100	100
NM_001243766	POMGNT1	3	115	129,61	9,64	100	100	100	100	100
NM_001243766	POMGNT1	4	119	252,03	57,88	100	100	100	100	100
NM_001243766	POMGNT1	5	66	137,17	5,96	100	100	100	100	100
NM_001243766	POMGNT1	6	114	85,99	35,55	100	100	100	100	100
NM_001243766	POMGNT1	7	118	76,14	21,96	100	100	100	100	100
NM_001243766	POMGNT1	8	99	162,03	11,53	100	100	100	100	100
NM_001243766	POMGNT1	9	128	235,38	27,18	100	100	100	100	100
NM_001243766	POMGNT1	10	71	324,03	37,49	100	100	100	100	100
NM_001243766	POMGNT1	11	76	170,18	21,47	100	100	100	100	100
NM_001243766	POMGNT1	12	84	132,86	4,63	100	100	100	100	100
NM_001243766	POMGNT1	13	42	132,26	10,07	100	100	100	100	100
NM_001243766	POMGNT1	14	59	295,19	24,4	100	100	100	100	100
NM_001243766	POMGNT1	15	73	82,71	3,21	100	100	100	100	100
NM_001243766	POMGNT1	16	129	121,84	30,26	100	100	100	100	100
NM_001243766	POMGNT1	17	126	268,23	16,24	100	100	100	100	100
NM_001243766	POMGNT1	18	65	174,35	11,81	100	100	100	100	100
NM_001243766	POMGNT1	19	45	283,8	24,33	100	100	100	100	100
NM_001243766	POMGNT1	20	136	157,01	28,02	100	100	100	100	100
NM_001243766	POMGNT1	21	84	136,7	15,36	100	100	100	100	100
NM_001243766	POMGNT1	22	116	46,51	5,59	100	100	100	100	100
NM_001243766	POMGNT1	23	262	125,63	45,79	100	100	100	100	100
NM_170707	LMNA	1	356	128,09	33,5	100	100	100	100	100
NM_170707	LMNA	2	157	57,55	16,36	100	100	100	100	94,9
NM_170707	LMNA	3	126	90,14	12,78	100	100	100	100	100
NM_170707	LMNA	4	171	151,16	48,06	100	100	100	100	100
NM_170707	LMNA	5	126	60,67	12,96	100	100	100	100	100
NM_170707	LMNA	6	221	86,4	23,17	100	100	100	100	100
NM_170707	LMNA	7	223	144,04	59,48	100	100	100	100	100
NM_170707	LMNA	8	108	129,49	11,63	100	100	100	100	100
NM_170707	LMNA	9	120	79,08	4,36	100	100	100	100	100
NM_170707	LMNA	10	90	86,69	8,15	100	100	100	100	100
NM_170707	LMNA	11	270	86,88	33,34	100	100	100	100	100
NM_170707	LMNA	12	27	135,19	1,84	100	100	100	100	100
NM_001267550	TTN	2	91	155,71	23,51	100	100	100	100	100
NM_001267550	TTN	3	204	134,93	35,38	100	100	100	100	100
NM_001267550	TTN	4	288	366,78	60,64	100	100	100	100	100
NM_001267550	TTN	5	86	296,44	16,39	100	100	100	100	100
NM_001267550	TTN	6	245	107,98	25,84	100	100	100	100	100
NM_001267550	TTN	7	331	183,41	62,99	100	100	100	100	100
NM_001267550	TTN	8	153	239,18	67,82	100	100	100	100	100
NM_001267550	TTN	9	138	406,76	53,13	100	100	100	100	100
NM_001267550	TTN	10	126	268,4	43,51	100	100	100	100	100
NM_001267550	TTN	11	138	413,75	99,69	100	100	100	100	100
NM_001267550	TTN	12	138	308,07	60,09	100	100	100	100	100
NM_001267550	TTN	13	138	373,18	21,08	100	100	100	100	100
NM_001267550	TTN	14	294	167,32	39,47	100	100	100	100	100
NM_001267550	TTN	15	123	284,63	62,55	100	100	100	100	100
NM_001267550	TTN	16	282	337,13	126,72	100	100	100	100	100
NM_001267550	TTN	17	66	81,32	10,03	100	100	100	100	100
NM_001267550	TTN	18	259	353,5	119,18	100	100	100	100	100
NM_001267550	TTN	19	64	454,3	18,67	100	100	100	100	100
NM_001267550	TTN	20	216	236,63	64,47	100	100	100	100	100
NM_001267550	TTN	21	143	420,01	61,88	100	100	100	100	100
NM_001267550	TTN	22	206	270,7	63,73	100	100	100	100	100
NM_001267550	TTN	23	234	105,32	38,3	100	100	100	100	97,86
NM_001267550	TTN	24	245	252,51	43,65	100	100	100	100	100
NM_001267550	TTN	25	272	189,21	64,92	100	100	100	100	100
NM_001267550	TTN	26	165	171,21	39,09	100	100	100	100	100
NM_001267550	TTN	27	169	255,04	68,67	100	100	100	100	100
NM_001267550	TTN	28	1694	501,14	176,62	100	100	100	100	100
NM_001267550	TTN	29	282	320	82,1	100	100	100	100	100
NM_001267550	TTN	30	267	559,83	212,76	100	100	100	100	100
NM_001267550	TTN	31	273	501,71	94,36	100	100	100	100	100
NM_001267550	TTN	32	264	261,65	100,7	100	100	100	100	100
NM_001267550	TTN	33	261	376,18	119,93	100	100	100	100	100
NM_001267550	TTN	34	261	288,84	64,35	100	100	100	100	100
NM_001267550	TTN	35	264	351,58	94,76	100	100	100	100	100
NM_001267550	TTN	36	261	394,94	138,17	100	100	100	100	100
NM_001267550	TTN	37	261	547,4	203,59	100	100	100	100	100
NM_001267550	TTN	38	261	372,68	100,51	100	100	100	100	100
NM_001267550	TTN	39	142	463,22	45,9	100	100	100	100	100
NM_001267550	TTN	40	166	433,3	118,71	100	100	100	100	100
NM_001267550	TTN	41	232	332,38	98,42	100	100	100	100	100
NM_001267550	TTN	42	285	247,84	74,29	100	100	100	100	100
NM_001267550	TTN	43	126	509,55	98,35	100	100	100	100	100
NM_001267550	TTN	44	189	246,87	52,47	100	100	100	100	100
NM_001267550	TTN	45	375	431,93	118,67	100	100	100	100	100
NM_001267550	TTN	46	576	301,28	104,54	100	100	100	100	100
NM_001267550	TTN	47	57	264,72	6,69	100	100	100	100	100
NM_001267550	TTN	48	2781	407,93	102,51	100	100	100	100	100
NM_001267550	TTN	49	279	247,35	95,63	100	100	100	100	100
NM_001267550	TTN	50	564	444,74	174,9	100	100	100	100	100
NM_001267550	TTN	51	282	296,38	137,28	100	100	100	100	100
NM_001267550	TTN	52	279	323,11	84,19	100	100	100	100	100
NM_001267550	TTN	53	279	559,49	182,49	100	100	100	100	100
NM_001267550	TTN	54	279	134,34	48,13	100	100	100	100	100
NM_001267550	TTN	55	288	367,15	78,6	100	100	100	100	100
NM_001267550	TTN	56	279	272,13	64,35	100	100	100	100	100
NM_001267550	TTN	57	282	398,45	90,53	100	100	100	100	100
NM_001267550	TTN	58	279	311,33	168,17	100	100	100	100	100
NM_001267550	TTN	59	279	322,86	148,72	100	100	100	100	100
NM_001267550	TTN	60	279	567,25	250,36	100	100	100	100	100
NM_001267550	TTN	61	288	266,55	93,15	100	100	100	100	100
NM_001267550	TTN	62	279	319,8	76,36	100	100	100	100	100
NM_001267550	TTN	63	282	536,21	152,87	100	100	100	100	100
NM_001267550	TTN	64	279	356,19	136,14	100	100	100	100	100
NM_001267550	TTN	65	279	247,9	60,28	100	100	100	100	100
NM_001267550	TTN	66	279	551,67	156,55	100	100	100	100	100
NM_001267550	TTN	67	288	478,67	204,12	100	100	100	100	100
NM_001267550	TTN	68	279	603,99	171,2	100	100	100	100	100
NM_001267550	TTN	69	282	523,81	220,15	100	100	100	100	100
NM_001267550	TTN	70	279	247,43	74,61	100	100	100	100	100
NM_001267550	TTN	71	282	279,15	63,75	100	100	100	100	100
NM_001267550	TTN	72	279	310,71	96,29	100	100	100	100	100
NM_001267550	TTN	73	288	503,22	112,7	100	100	100	100	100
NM_001267550	TTN	74	279	390,1	140,65	100	100	100	100	100
NM_001267550	TTN	75	279	631,51	115,18	100	100	100	100	100
NM_001267550	TTN	76	279	478,13	151,66	100	100	100	100	100
NM_001267550	TTN	77	288	268,81	66,47	100	100	100	100	100
NM_001267550	TTN	78	288	435,38	53,04	100	100	100	100	100
NM_001267550	TTN	79	282	231,17	88,71	100	100	100	100	100
NM_001267550	TTN	80	279	355,71	82,54	100	100	100	100	100
NM_001267550	TTN	81	282	485,91	126,2	100	100	100	100	100
NM_001267550	TTN	82	279	592,72	166,55	100	100	100	100	100
NM_001267550	TTN	83	288	270,53	119,19	100	100	100	100	100
NM_001267550	TTN	84	279	351,39	108,5	100	100	100	100	100
NM_001267550	TTN	85	279	408,86	157,27	100	100	100	100	100
NM_001267550	TTN	86	279	505,95	202,03	100	100	100	100	100
NM_001267550	TTN	87	288	370,92	130,43	100	100	100	100	100
NM_001267550	TTN	88	288	210,79	53,58	100	100	100	100	100
NM_001267550	TTN	89	282	486,99	221,54	100	100	100	100	100
NM_001267550	TTN	90	279	372,64	77,34	100	100	100	100	100
NM_001267550	TTN	91	282	423,13	83,41	100	100	100	100	100
NM_001267550	TTN	92	279	445,75	105,69	100	100	100	100	100
NM_001267550	TTN	93	288	182,33	102,04	100	100	100	100	90,62
NM_001267550	TTN	94	279	312,22	121,54	100	100	100	100	100
NM_001267550	TTN	95	279	446,99	157,32	100	100	100	100	100
NM_001267550	TTN	96	279	274,06	76,93	100	100	100	100	100
NM_001267550	TTN	97	288	362,49	100,11	100	100	100	100	100
NM_001267550	TTN	98	288	255,26	73,36	100	100	100	100	100
NM_001267550	TTN	99	291	453,27	145,56	100	100	100	100	100
NM_001267550	TTN	100	288	472,84	121,88	100	100	100	100	100
NM_001267550	TTN	101	93	267,61	21,93	100	100	100	100	100
NM_001267550	TTN	102	286	748,22	333,24	100	100	100	100	100
NM_001267550	TTN	103	184	498,45	149,79	100	100	100	100	100
NM_001267550	TTN	104	90	264,27	18,5	100	100	100	100	100
NM_001267550	TTN	105	268	549,71	191,47	100	100	100	100	100
NM_001267550	TTN	106	261	410,03	101,6	100	100	100	100	100
NM_001267550	TTN	107	210	354,47	150,48	100	100	100	100	100
NM_001267550	TTN	108	78	121,24	6,66	100	100	100	100	100
NM_001267550	TTN	109	27	211,04	3,14	100	100	100	100	100
NM_001267550	TTN	110	60	384,65	34,64	100	100	100	100	100
NM_001267550	TTN	111	84	313,94	22,69	100	100	100	100	100
NM_001267550	TTN	112	72	104,51	31,21	100	100	100	100	100
NM_001267550	TTN	113	48	202,65	6,53	100	100	100	100	100
NM_001267550	TTN	114	405	422,44	127,47	100	100	100	100	100
NM_001267550	TTN	115	63	523,06	19,67	100	100	100	100	100
NM_001267550	TTN	116	78	239,95	32,98	100	100	100	100	100
NM_001267550	TTN	117	78	45,13	5,26	100	100	100	100	100
NM_001267550	TTN	118	87	295,68	47,97	100	100	100	100	100
NM_001267550	TTN	119	81	742,21	43,52	100	100	100	100	100
NM_001267550	TTN	120	84	217,06	21,69	100	100	100	100	100
NM_001267550	TTN	121	84	268,4	17,26	100	100	100	100	100
NM_001267550	TTN	122	84	264,25	20,13	100	100	100	100	100
NM_001267550	TTN	123	81	164,94	31,62	100	100	100	100	100
NM_001267550	TTN	124	84	315,07	11,62	100	100	100	100	100
NM_001267550	TTN	125	84	155,61	21,7	100	100	100	100	100
NM_001267550	TTN	126	102	99,99	11,64	100	100	100	100	100
NM_001267550	TTN	127	114	265,16	36,22	100	100	100	100	100
NM_001267550	TTN	128	81	374,09	47,56	100	100	100	100	100
NM_001267550	TTN	129	78	194,64	21,81	100	100	100	100	100
NM_001267550	TTN	130	84	325,3	18,43	100	100	100	100	100
NM_001267550	TTN	131	84	135,62	7,18	100	100	100	100	100
NM_001267550	TTN	132	84	200,46	26,14	100	100	100	100	100
NM_001267550	TTN	133	84	153,24	30,66	100	100	100	100	100
NM_001267550	TTN	134	81	358,59	35,11	100	100	100	100	100
NM_001267550	TTN	135	207	327,87	88,48	100	100	100	100	100
NM_001267550	TTN	136	78	237,15	21,62	100	100	100	100	100
NM_001267550	TTN	137	75	355,08	31,93	100	100	100	100	100
NM_001267550	TTN	138	93	241,61	57,03	100	100	100	100	100
NM_001267550	TTN	139	78	626,5	34,58	100	100	100	100	100
NM_001267550	TTN	140	162	373,09	43,95	100	100	100	100	100
NM_001267550	TTN	141	84	352,32	45,9	100	100	100	100	100
NM_001267550	TTN	142	78	474,21	26	100	100	100	100	100
NM_001267550	TTN	143	84	368,19	56,81	100	100	100	100	100
NM_001267550	TTN	144	84	160,67	10,99	100	100	100	100	100
NM_001267550	TTN	145	84	426,55	58,13	100	100	100	100	100
NM_001267550	TTN	146	297	292,74	116,43	100	100	100	100	100
NM_001267550	TTN	147	87	222,01	24,45	100	100	100	100	100
NM_001267550	TTN	148	75	256,93	40,55	100	100	100	100	100
NM_001267550	TTN	149	84	198,42	31,83	100	100	100	100	100
NM_001267550	TTN	150	75	177,25	11,03	100	100	100	100	100
NM_001267550	TTN	151	96	233,7	60,4	100	100	100	100	100
NM_001267550	TTN	152	78	227,13	16,45	100	100	100	100	100
NM_001267550	TTN	153	69	209,35	14,37	100	100	100	100	100
NM_001267550	TTN	154	75	870,08	44,74	100	100	100	100	100
NM_001267550	TTN	155	297	402,45	97,38	100	100	100	100	100
NM_001267550	TTN	156	81	306,16	28,72	100	100	100	100	100
NM_001267550	TTN	157	78	183,18	22,92	100	100	100	100	100
NM_001267550	TTN	158	84	461,43	37,29	100	100	100	100	100
NM_001267550	TTN	159	75	114,09	7,27	100	100	100	100	100
NM_001267550	TTN	160	84	385,54	55,71	100	100	100	100	100
NM_001267550	TTN	161	84	163,48	17,83	100	100	100	100	100
NM_001267550	TTN	162	84	134,76	17,35	100	100	100	100	100
NM_001267550	TTN	163	78	301,86	26,26	100	100	100	100	100
NM_001267550	TTN	164	84	660,14	93,54	100	100	100	100	100
NM_001267550	TTN	165	84	266,7	17,79	100	100	100	100	100
NM_001267550	TTN	166	75	156,56	7,63	100	100	100	100	100
NM_001267550	TTN	167	84	356,11	31,79	100	100	100	100	100
NM_001267550	TTN	168	78	309,51	28,78	100	100	100	100	100
NM_001267550	TTN	169	84	314,75	18,51	100	100	100	100	100
NM_001267550	TTN	170	84	291,83	24,41	100	100	100	100	100
NM_001267550	TTN	171	84	414,04	68,91	100	100	100	100	100
NM_001267550	TTN	172	84	1290,32	103,06	100	100	100	100	100
NM_001267550	TTN	173	84	1001,85	47,66	100	100	100	100	100
NM_001267550	TTN	174	90	431,68	28,82	100	100	100	100	100
NM_001267550	TTN	175	84	403,2	38,95	100	100	100	100	100
NM_001267550	TTN	176	84	805,04	59,11	100	100	100	100	100
NM_001267550	TTN	177	81	952,52	97,75	100	100	100	100	100
NM_001267550	TTN	178	81	720,93	71,54	100	100	100	100	100
NM_001267550	TTN	179	81	843,94	34,93	100	100	100	100	100
NM_001267550	TTN	180	84	585,88	37,77	100	100	100	100	100
NM_001267550	TTN	181	84	1251,12	113,4	100	100	100	100	100
NM_001267550	TTN	182	84	1042,42	50,61	100	100	100	100	100
NM_001267550	TTN	183	90	417,92	30,2	100	100	100	100	100
NM_001267550	TTN	184	84	414,9	27,23	100	100	100	100	100
NM_001267550	TTN	185	84	775,46	59,57	100	100	100	100	100
NM_001267550	TTN	186	81	880,89	93,54	100	100	100	100	100
NM_001267550	TTN	187	81	736,53	50,1	100	100	100	100	100
NM_001267550	TTN	188	81	826,05	28,45	100	100	100	100	100
NM_001267550	TTN	189	84	495,14	42,07	100	100	100	100	100
NM_001267550	TTN	190	84	1254,71	105,06	100	100	100	100	100
NM_001267550	TTN	191	84	1015,62	35,1	100	100	100	100	100
NM_001267550	TTN	192	90	371,72	27,74	100	100	100	100	100
NM_001267550	TTN	193	84	353,8	32,51	100	100	100	100	100
NM_001267550	TTN	194	84	861,21	52,39	100	100	100	100	100
NM_001267550	TTN	195	81	930,21	112,39	100	100	100	100	100
NM_001267550	TTN	196	81	707,36	51,11	100	100	100	100	100
NM_001267550	TTN	197	81	752,7	29,44	100	100	100	100	100
NM_001267550	TTN	198	84	534,46	19,77	100	100	100	100	100
NM_001267550	TTN	199	84	577,54	56,54	100	100	100	100	100
NM_001267550	TTN	200	84	506,73	42,43	100	100	100	100	100
NM_001267550	TTN	201	84	512,98	40,23	100	100	100	100	100
NM_001267550	TTN	202	84	524	28,14	100	100	100	100	100
NM_001267550	TTN	203	84	1177,55	88,99	100	100	100	100	100
NM_001267550	TTN	204	84	1066,71	51,78	100	100	100	100	100
NM_001267550	TTN	205	84	79,06	5,55	100	100	100	100	100
NM_001267550	TTN	206	84	230,65	9,65	100	100	100	100	100
NM_001267550	TTN	207	84	224,92	25,2	100	100	100	100	100
NM_001267550	TTN	208	78	209,67	17,84	100	100	100	100	100
NM_001267550	TTN	209	84	136,13	23,04	100	100	100	100	100
NM_001267550	TTN	210	108	176,34	25,76	100	100	100	100	100
NM_001267550	TTN	211	78	339,5	24,77	100	100	100	100	100
NM_001267550	TTN	212	78	476,87	27,43	100	100	100	100	100
NM_001267550	TTN	213	84	324,73	23,93	100	100	100	100	100
NM_001267550	TTN	214	84	353,01	19,49	100	100	100	100	100
NM_001267550	TTN	215	81	87,32	31,1	100	100	100	100	98,77
NM_001267550	TTN	216	75	381,8	32,03	100	100	100	100	100
NM_001267550	TTN	217	111	122,64	31,22	100	100	100	100	100
NM_001267550	TTN	218	69	213,94	20,83	100	100	100	100	100
NM_001267550	TTN	219	81	667,35	51,52	100	100	100	100	100
NM_001267550	TTN	220	75	447,72	55,67	100	100	100	100	100
NM_001267550	TTN	221	90	198,59	13,13	100	100	100	100	100
NM_001267550	TTN	222	63	441,48	24,6	100	100	100	100	100
NM_001267550	TTN	223	90	202,41	18,61	100	100	100	100	100
NM_001267550	TTN	224	51	378,39	9,45	100	100	100	100	100
NM_001267550	TTN	225	402	288,38	95,48	100	100	100	100	100
NM_001267550	TTN	226	279	347,87	135,53	100	100	100	100	100
NM_001267550	TTN	227	276	313,18	89,93	100	100	100	100	100
NM_001267550	TTN	228	140	389,79	61,07	100	100	100	100	100
NM_001267550	TTN	229	127	540,68	94,99	100	100	100	100	100
NM_001267550	TTN	230	264	199,74	30,68	100	100	100	100	100
NM_001267550	TTN	231	267	238,68	88,46	100	100	100	100	100
NM_001267550	TTN	232	264	587,69	58,4	100	100	100	100	100
NM_001267550	TTN	233	140	284,69	47,62	100	100	100	100	100
NM_001267550	TTN	234	127	379,83	35,43	100	100	100	100	100
NM_001267550	TTN	235	267	349,93	95,23	100	100	100	100	100
NM_001267550	TTN	236	267	281,09	98,64	100	100	100	100	100
NM_001267550	TTN	237	267	530,34	147,53	100	100	100	100	100
NM_001267550	TTN	238	140	642,57	115,26	100	100	100	100	100
NM_001267550	TTN	239	127	371	70,47	100	100	100	100	100
NM_001267550	TTN	240	143	406,15	43,49	100	100	100	100	100
NM_001267550	TTN	241	124	594,78	73,73	100	100	100	100	100
NM_001267550	TTN	242	267	261,16	73,33	100	100	100	100	100
NM_001267550	TTN	243	98	227,16	24,95	100	100	100	100	100
NM_001267550	TTN	244	169	522	109,73	100	100	100	100	100
NM_001267550	TTN	245	267	475,91	162,22	100	100	100	100	100
NM_001267550	TTN	246	267	745,39	245,08	100	100	100	100	100
NM_001267550	TTN	247	279	380,72	119,59	100	100	100	100	100
NM_001267550	TTN	248	409	253,49	58,64	100	100	100	100	100
NM_001267550	TTN	249	125	741,85	82,67	100	100	100	100	100
NM_001267550	TTN	250	267	660,24	160,76	100	100	100	100	100
NM_001267550	TTN	251	270	315,92	66,97	100	100	100	100	100
NM_001267550	TTN	252	303	614,33	172,23	100	100	100	100	100
NM_001267550	TTN	253	303	475,32	102,49	100	100	100	100	100
NM_001267550	TTN	254	188	209,48	40,18	100	100	100	100	100
NM_001267550	TTN	255	115	238,3	42,33	100	100	100	100	100
NM_001267550	TTN	256	285	393,21	109	100	100	100	100	100
NM_001267550	TTN	257	152	430,28	69,95	100	100	100	100	100
NM_001267550	TTN	258	148	250,56	42,17	100	100	100	100	100
NM_001267550	TTN	259	178	548,94	85,86	100	100	100	100	100
NM_001267550	TTN	260	122	284,22	21,34	100	100	100	100	100
NM_001267550	TTN	261	288	342,15	37,5	100	100	100	100	100
NM_001267550	TTN	262	297	223,66	100,54	100	100	100	100	100
NM_001267550	TTN	263	187	410,17	99,28	100	100	100	100	100
NM_001267550	TTN	264	116	265,06	33,3	100	100	100	100	100
NM_001267550	TTN	265	300	306,36	139,5	100	100	100	100	100
NM_001267550	TTN	266	300	562,38	135,63	100	100	100	100	100
NM_001267550	TTN	267	106	139,79	15,28	100	100	100	100	100
NM_001267550	TTN	268	197	398,65	80,97	100	100	100	100	100
NM_001267550	TTN	269	306	474,2	145,26	100	100	100	100	100
NM_001267550	TTN	270	279	391,59	113,07	100	100	100	100	100
NM_001267550	TTN	271	300	281,72	127,14	100	100	100	100	100
NM_001267550	TTN	272	303	378,34	106,15	100	100	100	100	100
NM_001267550	TTN	273	363	451,33	107,8	100	100	100	100	100
NM_001267550	TTN	274	303	422,79	99,04	100	100	100	100	100
NM_001267550	TTN	275	300	259,67	144,31	100	100	100	100	100
NM_001267550	TTN	276	297	577,71	311,9	100	100	100	100	100
NM_001267550	TTN	277	285	394,96	146,26	100	100	100	100	100
NM_001267550	TTN	278	294	597,86	230,01	100	100	100	100	100
NM_001267550	TTN	279	300	379,91	108,15	100	100	100	100	100
NM_001267550	TTN	280	309	476,57	239,4	100	100	100	100	100
NM_001267550	TTN	281	191	381,46	62,77	100	100	100	100	100
NM_001267550	TTN	282	430	411,13	109,38	100	100	100	100	100
NM_001267550	TTN	283	309	327,04	136,16	100	100	100	100	100
NM_001267550	TTN	284	149	343,52	67,23	100	100	100	100	100
NM_001267550	TTN	285	33	155,06	24,6	100	100	100	100	100
NM_001267550	TTN	286	130	510,22	131,9	100	100	100	100	100
NM_001267550	TTN	287	300	251,31	59,2	100	100	100	100	100
NM_001267550	TTN	288	318	386,85	107,97	100	100	100	100	100
NM_001267550	TTN	289	297	484,31	103,91	100	100	100	100	100
NM_001267550	TTN	290	300	192,68	49,79	100	100	100	100	100
NM_001267550	TTN	291	315	427,43	189,44	100	100	100	100	100
NM_001267550	TTN	292	149	470,01	43,25	100	100	100	100	100
NM_001267550	TTN	293	151	568,07	90,21	100	100	100	100	100
NM_001267550	TTN	294	282	335,3	93,11	100	100	100	100	100
NM_001267550	TTN	295	303	350,83	119,24	100	100	100	100	100
NM_001267550	TTN	296	303	317,98	62,51	100	100	100	100	100
NM_001267550	TTN	297	282	506,45	214,11	100	100	100	100	100
NM_001267550	TTN	298	300	323,11	128,19	100	100	100	100	100
NM_001267550	TTN	299	303	484,17	153,05	100	100	100	100	100
NM_001267550	TTN	300	309	271,54	112,89	100	100	100	100	100
NM_001267550	TTN	301	282	421,65	102,21	100	100	100	100	100
NM_001267550	TTN	302	300	157,37	21,28	100	100	100	100	100
NM_001267550	TTN	303	294	462,53	127,04	100	100	100	100	100
NM_001267550	TTN	304	2967	560,5	169,58	100	100	100	100	100
NM_001267550	TTN	305	321	243,97	85,55	100	100	100	100	100
NM_001267550	TTN	306	285	590,46	138,67	100	100	100	100	100
NM_001267550	TTN	307	300	408,73	151,24	100	100	100	100	100
NM_001267550	TTN	308	303	501,05	115,4	100	100	100	100	100
NM_001267550	TTN	309	276	344,14	93,57	100	100	100	100	100
NM_001267550	TTN	310	300	288,27	68,3	100	100	100	100	100
NM_001267550	TTN	311	303	617,68	218,69	100	100	100	100	100
NM_001267550	TTN	312	300	408,16	111,42	100	100	100	100	100
NM_001267550	TTN	313	288	301,88	68,89	100	100	100	100	100
NM_001267550	TTN	314	297	462,53	169,16	100	100	100	100	100
NM_001267550	TTN	315	303	216,53	38,31	100	100	100	100	100
NM_001267550	TTN	316	306	383,89	83,65	100	100	100	100	100
NM_001267550	TTN	317	288	319,58	125,35	100	100	100	100	100
NM_001267550	TTN	318	291	356,99	93,28	100	100	100	100	100
NM_001267550	TTN	319	288	265,7	40,57	100	100	100	100	100
NM_001267550	TTN	320	588	518,19	180,93	100	100	100	100	100
NM_001267550	TTN	321	105	196,53	36,83	100	100	100	100	100
NM_001267550	TTN	322	198	515,24	69,16	100	100	100	100	100
NM_001267550	TTN	323	297	586,33	239,94	100	100	100	100	100
NM_001267550	TTN	324	588	349,83	119,07	100	100	100	100	100
NM_001267550	TTN	325	303	348,49	123,39	100	100	100	100	100
NM_001267550	TTN	326	17106	485,17	156,94	100	100	100	100	100
NM_001267550	TTN	327	297	530,8	184,76	100	100	100	100	100
NM_001267550	TTN	328	588	445,54	201,33	100	100	100	100	100
NM_001267550	TTN	329	303	610,05	235,98	100	100	100	100	100
NM_001267550	TTN	330	297	664,04	130,54	100	100	100	100	100
NM_001267550	TTN	331	288	258,6	109,84	100	100	100	100	100
NM_001267550	TTN	332	300	414,77	154,8	100	100	100	100	100
NM_001267550	TTN	333	303	425,59	141,39	100	100	100	100	100
NM_001267550	TTN	334	306	406,45	114,9	100	100	100	100	100
NM_001267550	TTN	335	1767	430,11	127,82	100	100	100	100	100
NM_001267550	TTN	336	294	371,49	157,86	100	100	100	100	100
NM_001267550	TTN	337	288	412,92	206,64	100	100	100	100	100
NM_001267550	TTN	338	300	259,26	71,98	100	100	100	100	100
NM_001267550	TTN	339	2067	485,02	158,97	100	100	100	100	100
NM_001267550	TTN	340	303	381,93	122,83	100	100	100	100	100
NM_001267550	TTN	341	306	229,8	125,24	100	100	100	100	100
NM_001267550	TTN	342	291	370,34	103,59	100	100	100	100	100
NM_001267550	TTN	343	297	249,51	93,09	100	100	100	100	100
NM_001267550	TTN	344	306	239,64	69,93	100	100	100	100	100
NM_001267550	TTN	345	306	609,98	232,8	100	100	100	100	100
NM_001267550	TTN	346	282	424,83	109,45	100	100	100	100	100
NM_001267550	TTN	347	594	514,02	154,13	100	100	100	100	100
NM_001267550	TTN	348	288	184,91	61	100	100	100	100	100
NM_001267550	TTN	349	300	252,75	128,07	100	100	100	100	100
NM_001267550	TTN	350	303	315,7	39,87	100	100	100	100	100
NM_001267550	TTN	351	303	456,59	111,99	100	100	100	100	100
NM_001267550	TTN	352	585	584,25	225,6	100	100	100	100	100
NM_001267550	TTN	353	306	334	49,31	100	100	100	100	100
NM_001267550	TTN	354	300	528,6	200,43	100	100	100	100	100
NM_001267550	TTN	355	576	385,91	118,6	100	100	100	100	100
NM_001267550	TTN	356	306	340,26	50,51	100	100	100	100	100
NM_001267550	TTN	357	594	480,33	106,05	100	100	100	100	100
NM_001267550	TTN	358	5609	436,58	144,07	100	100	100	100	100
NM_001267550	TTN	359	157	385,09	85,05	100	100	100	100	100
NM_001267550	TTN	360	692	488,45	164,74	100	100	100	100	100
NM_001267550	TTN	361	154	377,4	54,29	100	100	100	100	100
NM_001267550	TTN	362	303	308,63	59,72	100	100	100	100	100
NM_001267550	TTN	363	296	429,85	70,92	100	100	100	100	100
NM_003494	DYSF	1	88	316,72	27,38	100	100	100	100	100
NM_003494	DYSF	2	56	192,18	6,64	100	100	100	100	100
NM_003494	DYSF	3	92	198,1	32,3	100	100	100	100	100
NM_003494	DYSF	4	106	153,86	13,32	100	100	100	100	100
NM_003494	DYSF	5	115	222,41	53,36	100	100	100	100	100
NM_003494	DYSF	6	206	112,86	31,68	100	100	100	100	100
NM_003494	DYSF	7	129	216,48	17,84	100	100	100	100	100
NM_003494	DYSF	8	63	148,11	5,31	100	100	100	100	100
NM_003494	DYSF	9	51	377,12	13,23	100	100	100	100	100
NM_003494	DYSF	10	31	378,13	10,77	100	100	100	100	100
NM_003494	DYSF	11	116	140,31	26,9	100	100	100	100	100
NM_003494	DYSF	12	127	148,02	52,37	100	100	100	100	100
NM_003494	DYSF	13	104	360,99	32,86	100	100	100	100	100
NM_003494	DYSF	14	69	390,14	22,66	100	100	100	100	100
NM_003494	DYSF	15	44	83,23	5,16	100	100	100	100	100
NM_003494	DYSF	16	83	272,67	39,52	100	100	100	100	100
NM_003494	DYSF	17	42	151,88	15,28	100	100	100	100	100
NM_003494	DYSF	18	116	140,07	29,77	100	100	100	100	100
NM_003494	DYSF	19	114	68,94	11,93	100	100	100	100	100
NM_003494	DYSF	20	178	184,22	39,97	100	100	100	100	100
NM_003494	DYSF	21	125	147	22,76	100	100	100	100	100
NM_003494	DYSF	22	107	38,52	7,97	100	100	100	100	91,59
NM_003494	DYSF	23	193	118,41	28,02	100	100	100	100	100
NM_003494	DYSF	24	156	183,97	60,1	100	100	100	100	100
NM_003494	DYSF	25	132	139,94	31,01	100	100	100	100	100
NM_003494	DYSF	26	167	268,27	90,65	100	100	100	100	100
NM_003494	DYSF	27	115	106,97	26,12	100	100	100	100	100
NM_003494	DYSF	28	106	112,24	18,19	100	100	100	100	100
NM_003494	DYSF	29	143	181,18	34,74	100	100	100	100	100
NM_003494	DYSF	30	174	117,25	25,72	100	100	100	100	100
NM_003494	DYSF	31	94	292,18	23,34	100	100	100	100	100
NM_003494	DYSF	32	78	149,33	18,51	100	100	100	100	100
NM_003494	DYSF	33	182	162,06	56,46	100	100	100	100	100
NM_003494	DYSF	34	141	149,52	51,59	100	100	100	100	100
NM_003494	DYSF	35	30	533	6,67	100	100	100	100	100
NM_003494	DYSF	36	30	65,3	3,41	100	100	100	100	100
NM_003494	DYSF	37	102	144,17	25,59	100	100	100	100	100
NM_003494	DYSF	38	162	113,44	15,14	100	100	100	100	100
NM_003494	DYSF	39	166	241,51	58,52	100	100	100	100	100
NM_003494	DYSF	40	77	98,16	6,15	100	100	100	100	100
NM_003494	DYSF	41	99	187,51	24,63	100	100	100	100	100
NM_003494	DYSF	42	129	176,6	16,42	100	100	100	100	100
NM_003494	DYSF	43	156	378,8	82,78	100	100	100	100	100
NM_003494	DYSF	44	92	124,24	9,75	100	100	100	100	100
NM_003494	DYSF	45	171	217,5	26,7	100	100	100	100	100
NM_003494	DYSF	46	143	185,45	54,17	100	100	100	100	100
NM_003494	DYSF	47	140	170,29	39,32	100	100	100	100	100
NM_003494	DYSF	48	89	95,2	7,11	100	100	100	100	100
NM_003494	DYSF	49	96	293,84	32,94	100	100	100	100	100
NM_003494	DYSF	50	142	325,6	45,19	100	100	100	100	100
NM_003494	DYSF	51	100	348,87	33,16	100	100	100	100	100
NM_003494	DYSF	52	179	307,83	83,45	100	100	100	100	100
NM_003494	DYSF	53	110	144,48	34,03	100	100	100	100	100
NM_003494	DYSF	54	148	291,7	41,79	100	100	100	100	100
NM_003494	DYSF	55	39	161	6,82	100	100	100	100	100
NM_001927	DES	1	578	78,14	36,79	100	100	100	93,77	92,56
NM_001927	DES	2	61	178,28	12,16	100	100	100	100	100
NM_001927	DES	3	96	135,79	10,44	100	100	100	100	100
NM_001927	DES	4	162	116,52	19,15	100	100	100	100	100
NM_001927	DES	5	126	323,35	45,99	100	100	100	100	100
NM_001927	DES	6	221	141,08	37,24	100	100	100	100	100
NM_001927	DES	7	44	217,09	5,05	100	100	100	100	100
NM_001927	DES	8	83	229,9	20,81	100	100	100	100	100
NM_001927	DES	9	42	136,76	7,69	100	100	100	100	100
NM_001164507	NEB	3	36	670,36	17,31	100	100	100	100	100
NM_001164507	NEB	4	42	193,88	7,58	100	100	100	100	100
NM_001164507	NEB	5	216	261,6	79,64	100	100	100	100	100
NM_001164507	NEB	6	108	437,71	82,53	100	100	100	100	100
NM_001164507	NEB	7	105	322,06	50,42	100	100	100	100	100
NM_001164507	NEB	8	105	195,57	21,04	100	100	100	100	100
NM_001164507	NEB	9	105	346,39	46,78	100	100	100	100	100
NM_001164507	NEB	10	105	315,78	43,33	100	100	100	100	100
NM_001164507	NEB	11	105	326,57	34,93	100	100	100	100	100
NM_001164507	NEB	12	108	202,88	22,85	100	100	100	100	100
NM_001164507	NEB	13	117	106,26	18,35	100	100	100	100	100
NM_001164507	NEB	14	105	476,08	89,82	100	100	100	100	100
NM_001164507	NEB	15	108	417,44	61,73	100	100	100	100	100
NM_001164507	NEB	16	105	229,12	18,86	100	100	100	100	100
NM_001164507	NEB	17	99	332,35	40,26	100	100	100	100	100
NM_001164507	NEB	18	105	647,4	76,9	100	100	100	100	100
NM_001164507	NEB	19	108	176,52	22,8	100	100	100	100	100
NM_001164507	NEB	20	114	550,83	115,21	100	100	100	100	100
NM_001164507	NEB	21	102	291,97	27	100	100	100	100	100
NM_001164507	NEB	22	108	415,3	53,84	100	100	100	100	100
NM_001164507	NEB	23	105	312,33	12,66	100	100	100	100	100
NM_001164507	NEB	24	99	288,85	37,37	100	100	100	100	100
NM_001164507	NEB	25	105	315,72	57,06	100	100	100	100	100
NM_001164507	NEB	26	108	227,96	43,92	100	100	100	100	100
NM_001164507	NEB	27	114	382,68	62,61	100	100	100	100	100
NM_001164507	NEB	28	198	352,77	90,82	100	100	100	100	100
NM_001164507	NEB	29	108	318,26	30,8	100	100	100	100	100
NM_001164507	NEB	30	99	488,02	53,19	100	100	100	100	100
NM_001164507	NEB	31	105	95,77	15,43	100	100	100	100	100
NM_001164507	NEB	32	108	142,25	13,24	100	100	100	100	100
NM_001164507	NEB	33	312	555,62	107,63	100	100	100	100	100
NM_001164507	NEB	34	207	570,45	169,6	100	100	100	100	100
NM_001164507	NEB	35	105	306,87	48,26	100	100	100	100	100
NM_001164507	NEB	36	108	322,31	29,32	100	100	100	100	100
NM_001164507	NEB	37	312	397,38	106,39	100	100	100	100	100
NM_001164507	NEB	38	207	278,51	118,45	100	100	100	100	100
NM_001164507	NEB	39	105	168,9	12,83	100	100	100	100	100
NM_001164507	NEB	40	108	402,04	54,79	100	100	100	100	100
NM_001164507	NEB	41	312	253,96	52,72	100	100	100	100	100
NM_001164507	NEB	42	207	265,87	60,64	100	100	100	100	100
NM_001164507	NEB	43	105	344,84	47,13	100	100	100	100	100
NM_001164507	NEB	44	108	300,49	65,47	100	100	100	100	100
NM_001164507	NEB	45	312	332,03	57,96	100	100	100	100	100
NM_001164507	NEB	46	207	282,2	70,05	100	100	100	100	100
NM_001164507	NEB	47	105	321,07	60,28	100	100	100	100	100
NM_001164507	NEB	48	108	392,96	59,42	100	100	100	100	100
NM_001164507	NEB	49	312	433,84	75,76	100	100	100	100	100
NM_001164507	NEB	50	207	184,38	45,15	100	100	100	100	100
NM_001164507	NEB	51	105	279,06	48,37	100	100	100	100	100
NM_001164507	NEB	52	108	95,04	11,84	100	100	100	100	100
NM_001164507	NEB	53	312	658	212,18	100	100	100	100	100
NM_001164507	NEB	54	204	443	152,18	100	100	100	100	100
NM_001164507	NEB	55	105	391,58	43,85	100	100	100	100	100
NM_001164507	NEB	56	108	502,57	69,34	100	100	100	100	100
NM_001164507	NEB	57	312	711,99	278,3	100	100	100	100	100
NM_001164507	NEB	58	204	253,59	56,75	100	100	100	100	100
NM_001164507	NEB	59	105	458,51	52,92	100	100	100	100	100
NM_001164507	NEB	60	108	199,62	23,03	100	100	100	100	100
NM_001164507	NEB	61	312	500,06	179,09	100	100	100	100	100
NM_001164507	NEB	62	204	518,76	124,46	100	100	100	100	100
NM_001164507	NEB	63	105	437,59	50,77	100	100	100	100	100
NM_001164507	NEB	64	108	416,67	48,73	100	100	100	100	100
NM_001164507	NEB	65	312	608,56	208,76	100	100	100	100	100
NM_001164507	NEB	66	204	456,74	111,34	100	100	100	100	100
NM_001164507	NEB	67	105	387,02	40,69	100	100	100	100	100
NM_001164507	NEB	68	108	420,35	84,99	100	100	100	100	100
NM_001164507	NEB	69	312	750,52	264,49	100	100	100	100	100
NM_001164507	NEB	70	204	457,26	124,37	100	100	100	100	100
NM_001164507	NEB	71	105	525,4	54,99	100	100	100	100	100
NM_001164507	NEB	72	108	276,43	47,75	100	100	100	100	100
NM_001164507	NEB	73	312	308,84	116,25	100	100	100	100	100
NM_001164507	NEB	74	204	407,83	119,11	100	100	100	100	100
NM_001164507	NEB	75	105	104,53	12,09	100	100	100	100	100
NM_001164507	NEB	76	108	236,67	47,82	100	100	100	100	100
NM_001164507	NEB	77	312	541,54	206,13	100	100	100	100	100
NM_001164507	NEB	78	204	371,69	61,15	100	100	100	100	100
NM_001164507	NEB	79	105	320,31	81,37	100	100	100	100	100
NM_001164507	NEB	80	108	289,39	33,03	100	100	100	100	100
NM_001164507	NEB	81	312	634,6	169,38	100	100	100	100	100
NM_001164507	NEB	82	204	820,64	173,5	100	100	100	100	100
NM_001164507	NEB	83	105	890,15	76,72	100	100	100	100	100
NM_001164507	NEB	84	108	845,36	185,4	100	100	100	100	100
NM_001164507	NEB	85	312	876,94	342,97	100	100	100	100	100
NM_001164507	NEB	86	204	1352,19	506,99	100	100	100	100	100
NM_001164507	NEB	87	105	578,79	65,4	100	100	100	100	100
NM_001164507	NEB	88	108	908,45	145,35	100	100	100	100	100
NM_001164507	NEB	89	312	641,5	208,9	100	100	100	100	100
NM_001164507	NEB	90	204	825,1	167,54	100	100	100	100	100
NM_001164507	NEB	91	105	1004,69	75,88	100	100	100	100	100
NM_001164507	NEB	92	108	1620,82	221,79	100	100	100	100	100
NM_001164507	NEB	93	312	874,75	341,17	100	100	100	100	100
NM_001164507	NEB	94	204	878,24	228,15	100	100	100	100	100
NM_001164507	NEB	95	105	2275,12	255,21	100	100	100	100	100
NM_001164507	NEB	96	108	1164,88	98,69	100	100	100	100	100
NM_001164507	NEB	97	312	639,99	195,77	100	100	100	100	100
NM_001164507	NEB	98	204	836,57	189,57	100	100	100	100	100
NM_001164507	NEB	99	105	1027,19	73,08	100	100	100	100	100
NM_001164507	NEB	100	108	1520	219,52	100	100	100	100	100
NM_001164507	NEB	101	312	885,94	345,15	100	100	100	100	100
NM_001164507	NEB	102	204	883,14	223,75	100	100	100	100	100
NM_001164507	NEB	103	105	674,52	74,94	100	100	100	100	100
NM_001164507	NEB	104	108	893,61	151,81	100	100	100	100	100
NM_001164507	NEB	105	312	580,89	242,45	100	100	100	100	100
NM_001164507	NEB	106	204	338,54	93,31	100	100	100	100	100
NM_001164507	NEB	107	105	326,9	26,79	100	100	100	100	100
NM_001164507	NEB	108	105	169,7	16,74	100	100	100	100	100
NM_001164507	NEB	109	312	198,88	71	100	100	100	100	100
NM_001164507	NEB	110	105	631,6	62,36	100	100	100	100	100
NM_001164507	NEB	111	99	614,85	65,32	100	100	100	100	100
NM_001164507	NEB	112	102	219,45	21,69	100	100	100	100	100
NM_001164507	NEB	113	108	480,26	69,25	100	100	100	100	100
NM_001164507	NEB	114	312	609,29	169,22	100	100	100	100	100
NM_001164507	NEB	115	105	194,25	33,92	100	100	100	100	100
NM_001164507	NEB	116	105	373,72	37,94	100	100	100	100	100
NM_001164507	NEB	117	105	342,69	49,94	100	100	100	100	100
NM_001164507	NEB	118	108	435,9	47,4	100	100	100	100	100
NM_001164507	NEB	119	114	568,57	99,15	100	100	100	100	100
NM_001164507	NEB	120	198	299,67	81,51	100	100	100	100	100
NM_001164507	NEB	121	105	212,41	40,88	100	100	100	100	100
NM_001164507	NEB	122	105	115,44	22,3	100	100	100	100	100
NM_001164507	NEB	123	105	489,45	72,13	100	100	100	100	100
NM_001164507	NEB	124	108	105,7	25,3	100	100	100	100	100
NM_001164507	NEB	125	114	402,89	86,8	100	100	100	100	100
NM_001164507	NEB	126	198	381,55	128,1	100	100	100	100	100
NM_001164507	NEB	127	105	343,18	55,25	100	100	100	100	100
NM_001164507	NEB	128	105	473	66,32	100	100	100	100	100
NM_001164507	NEB	129	108	391,11	40,11	100	100	100	100	100
NM_001164507	NEB	130	105	123,92	10,88	100	100	100	100	100
NM_001164507	NEB	131	108	247,43	30,6	100	100	100	100	100
NM_001164507	NEB	132	105	399,17	29,91	100	100	100	100	100
NM_001164507	NEB	133	105	417,25	54,73	100	100	100	100	100
NM_001164507	NEB	134	99	167,49	16,56	100	100	100	100	100
NM_001164507	NEB	135	111	218,1	46,34	100	100	100	100	100
NM_001164507	NEB	136	105	302,66	38,55	100	100	100	100	100
NM_001164507	NEB	137	105	199,9	26,77	100	100	100	100	100
NM_001164507	NEB	138	105	166,04	24,91	100	100	100	100	100
NM_001164507	NEB	139	105	288,11	34,24	100	100	100	100	100
NM_001164507	NEB	140	105	282,28	34,97	100	100	100	100	100
NM_001164507	NEB	141	105	343,3	31,1	100	100	100	100	100
NM_001164507	NEB	142	105	270,45	53,89	100	100	100	100	100
NM_001164507	NEB	143	105	246,27	52,89	100	100	100	100	100
NM_001164507	NEB	144	105	132,03	16,24	100	100	100	100	100
NM_001164507	NEB	145	108	344,36	58,4	100	100	100	100	100
NM_001164507	NEB	146	105	358,12	39,13	100	100	100	100	100
NM_001164507	NEB	147	105	177,45	27,85	100	100	100	100	100
NM_001164507	NEB	148	105	211,68	22,68	100	100	100	100	100
NM_001164507	NEB	149	105	129,29	15,88	100	100	100	100	100
NM_001164507	NEB	150	111	168,7	22,89	100	100	100	100	100
NM_001164507	NEB	151	111	236,5	34,63	100	100	100	100	100
NM_001164507	NEB	152	102	185,77	20,57	100	100	100	100	100
NM_001164507	NEB	153	105	150,8	30,07	100	100	100	100	100
NM_001164507	NEB	154	111	334,52	42,76	100	100	100	100	100
NM_001164507	NEB	155	105	319,4	75,26	100	100	100	100	100
NM_001164507	NEB	156	105	516,52	50,24	100	100	100	100	100
NM_001164507	NEB	157	105	290,85	26,81	100	100	100	100	100
NM_001164507	NEB	158	111	92,55	13,36	100	100	100	100	100
NM_001164507	NEB	159	111	325,95	31,26	100	100	100	100	100
NM_001164507	NEB	160	114	197,51	38,7	100	100	100	100	100
NM_001164507	NEB	161	105	602,76	74,3	100	100	100	100	100
NM_001164507	NEB	162	105	299,14	27,21	100	100	100	100	100
NM_001164507	NEB	163	105	346,49	55,53	100	100	100	100	100
NM_001164507	NEB	164	93	338	37,72	100	100	100	100	100
NM_001164507	NEB	165	93	142,73	9,99	100	100	100	100	100
NM_001164507	NEB	166	93	233,81	33,83	100	100	100	100	100
NM_001164507	NEB	167	93	369,48	52,04	100	100	100	100	100
NM_001164507	NEB	168	93	244,9	38,72	100	100	100	100	100
NM_001164507	NEB	169	93	177,68	21,6	100	100	100	100	100
NM_001164507	NEB	170	93	611,81	106,67	100	100	100	100	100
NM_001164507	NEB	171	93	314,03	25,01	100	100	100	100	100
NM_001164507	NEB	172	93	384,4	38,99	100	100	100	100	100
NM_001164507	NEB	173	93	404,6	37,18	100	100	100	100	100
NM_001164507	NEB	174	93	337,72	48,82	100	100	100	100	100
NM_001164507	NEB	175	93	121,38	11,77	100	100	100	100	100
NM_001164507	NEB	176	93	309,63	48,93	100	100	100	100	100
NM_001164507	NEB	177	108	172,04	13,1	100	100	100	100	100
NM_001164507	NEB	178	184	321,66	53,25	100	100	100	100	100
NM_001164507	NEB	179	93	335,59	24,15	100	100	100	100	100
NM_001164507	NEB	180	147	266,5	52,45	100	100	100	100	100
NM_001164507	NEB	181	107	295,99	36,91	100	100	100	100	100
NM_001164507	NEB	182	174	554,94	109,74	100	100	100	100	100
NM_004369	COL6A3	2	91	283,69	26,21	100	100	100	100	100
NM_004369	COL6A3	3	618	350,83	114,19	100	100	100	100	100
NM_004369	COL6A3	4	603	248,17	80,4	100	100	100	100	100
NM_004369	COL6A3	5	585	168,02	55,76	100	100	100	100	100
NM_004369	COL6A3	6	600	228,3	168,19	100	100	100	100	100
NM_004369	COL6A3	7	573	328,42	94,63	100	100	100	100	100
NM_004369	COL6A3	8	609	151,12	60,37	100	100	100	100	100
NM_004369	COL6A3	9	606	180,22	41,35	100	100	100	100	100
NM_004369	COL6A3	10	615	294,36	82,91	100	100	100	100	100
NM_004369	COL6A3	11	600	354,88	81,26	100	100	100	100	100
NM_004369	COL6A3	12	338	245,17	58,36	100	100	100	100	100
NM_004369	COL6A3	13	79	134,82	24,34	100	100	100	100	100
NM_004369	COL6A3	14	146	230,53	59,95	100	100	100	100	100
NM_004369	COL6A3	15	93	135,59	7,26	100	100	100	100	100
NM_004369	COL6A3	16	54	289,15	24,77	100	100	100	100	100
NM_004369	COL6A3	17	72	155,6	10,93	100	100	100	100	100
NM_004369	COL6A3	18	27	306,3	25,37	100	100	100	100	100
NM_004369	COL6A3	19	45	657,53	38,22	100	100	100	100	100
NM_004369	COL6A3	20	54	388,39	14,64	100	100	100	100	100
NM_004369	COL6A3	21	63	271,03	7,75	100	100	100	100	100
NM_004369	COL6A3	22	66	188,55	6,17	100	100	100	100	100
NM_004369	COL6A3	23	54	164,54	3,16	100	100	100	100	100
NM_004369	COL6A3	24	36	59,36	1,73	100	100	100	100	100
NM_004369	COL6A3	25	63	177,32	8,11	100	100	100	100	100
NM_004369	COL6A3	26	63	135,94	19,65	100	100	100	100	100
NM_004369	COL6A3	27	63	143,29	7,5	100	100	100	100	100
NM_004369	COL6A3	28	63	194,33	30,25	100	100	100	100	100
NM_004369	COL6A3	29	51	187,75	13,89	100	100	100	100	100
NM_004369	COL6A3	30	36	159,31	17,88	100	100	100	100	100
NM_004369	COL6A3	31	63	90,63	12,85	100	100	100	100	100
NM_004369	COL6A3	32	63	90,59	15,93	100	100	100	100	100
NM_004369	COL6A3	33	33	351,09	16,39	100	100	100	100	100
NM_004369	COL6A3	34	37	282,68	11,65	100	100	100	100	100
NM_004369	COL6A3	35	12	177,08	6,4	100	100	100	100	100
NM_004369	COL6A3	36	494	167,79	78,44	100	100	100	100	100
NM_004369	COL6A3	37	97	218,59	15,82	100	100	100	100	100
NM_004369	COL6A3	38	699	200,82	86,51	100	100	100	100	100
NM_004369	COL6A3	39	103	107,86	10,68	100	100	100	100	100
NM_004369	COL6A3	40	398	270,78	234,84	100	100	100	100	100
NM_004369	COL6A3	41	264	114,64	45,6	100	100	100	100	100
NM_004369	COL6A3	42	99	242,37	23,5	100	100	100	100	100
NM_004369	COL6A3	43	165	475,23	99,67	100	100	100	100	100
NM_004369	COL6A3	44	41	159,54	9,07	100	100	100	100	100
NM_033337	CAV3	1	114	403,82	53,4	100	100	100	100	100
NM_033337	CAV3	2	342	133,19	77,25	100	100	100	100	100
NM_001165928	DAG1	5	285	160,39	73,78	100	100	100	100	100
NM_001165928	DAG1	6	2403	218,37	101,32	100	100	100	100	100
NM_000232	SGCB	1	33	0	0	0	0	0	0	0
NM_000232	SGCB	2	210	368,23	111,96	100	100	100	100	100
NM_000232	SGCB	3	186	378,45	96,54	100	100	100	100	100
NM_000232	SGCB	4	192	435,26	96,65	100	100	100	100	100
NM_000232	SGCB	5	132	268,36	23,59	100	100	100	100	100
NM_000232	SGCB	6	204	180,84	72,54	100	100	100	100	100
NM_000337	SGCD	2	3	220,33	1,15	100	100	100	100	100
NM_000337	SGCD	3	189	236,75	68,57	100	100	100	100	100
NM_000337	SGCD	4	102	461,94	44,29	100	100	100	100	100
NM_000337	SGCD	5	88	164,64	14,34	100	100	100	100	100
NM_000337	SGCD	6	120	283,12	30,65	100	100	100	100	100
NM_000337	SGCD	7	73	190,77	18,17	100	100	100	100	100
NM_000337	SGCD	8	124	270,39	43,83	100	100	100	100	100
NM_000337	SGCD	9	174	223,05	46,9	100	100	100	100	100
NM_006790	MYOT	2	356	260,53	149,72	100	100	100	100	100
NM_006790	MYOT	3	175	302,53	73,7	100	100	100	100	100
NM_006790	MYOT	4	102	314,23	33,35	100	100	100	100	100
NM_006790	MYOT	5	50	188,56	5,16	100	100	100	100	100
NM_006790	MYOT	6	133	881,2	95,17	100	100	100	100	100
NM_006790	MYOT	7	208	288,87	65,24	100	100	100	100	100
NM_006790	MYOT	8	166	414,77	115,73	100	100	100	100	100
NM_006790	MYOT	9	134	231,56	36,34	100	100	100	100	100
NM_006790	MYOT	10	173	347,02	60,67	100	100	100	100	100
NM_199189	MATR3	5	912	472,51	118,7	100	100	100	100	100
NM_199189	MATR3	6	62	249,92	18,5	100	100	100	100	100
NM_199189	MATR3	7	42	314,6	15,75	100	100	100	100	100
NM_199189	MATR3	8	113	292,78	44,35	100	100	100	100	100
NM_199189	MATR3	9	53	313,45	14,52	100	100	100	100	100
NM_199189	MATR3	10	126	238,03	43,65	100	100	100	100	100
NM_199189	MATR3	11	126	314,57	85,47	100	100	100	100	100
NM_199189	MATR3	12	168	239,82	70,02	100	100	100	100	100
NM_199189	MATR3	13	132	273,88	32,91	100	100	100	100	100
NM_199189	MATR3	14	44	658,3	6,42	100	100	100	100	100
NM_199189	MATR3	15	370	329,26	64,8	100	100	100	100	100
NM_199189	MATR3	16	223	406,93	70,21	100	100	100	100	100
NM_199189	MATR3	17	122	339,89	58,57	100	100	100	100	100
NM_199189	MATR3	18	51	565,1	29,25	100	100	100	100	100
NM_182961	SYNE1	3	67	266,37	40,95	100	100	100	100	100
NM_182961	SYNE1	4	62	337,06	17,95	100	100	100	100	100
NM_182961	SYNE1	5	96	328,39	47,38	100	100	100	100	100
NM_182961	SYNE1	6	84	225,24	16,99	100	100	100	100	100
NM_182961	SYNE1	7	93	307,54	51,49	100	100	100	100	100
NM_182961	SYNE1	8	179	239,93	129,09	100	100	100	100	97,21
NM_182961	SYNE1	9	197	543,4	123,77	100	100	100	100	100
NM_182961	SYNE1	10	110	336,81	49,53	100	100	100	100	100
NM_182961	SYNE1	11	51	78,25	6,62	100	100	100	100	100
NM_182961	SYNE1	12	108	297,19	32,62	100	100	100	100	100
NM_182961	SYNE1	13	138	118,94	22,44	100	100	100	100	100
NM_182961	SYNE1	14	165	178,13	61,46	100	100	100	100	100
NM_182961	SYNE1	15	113	208,93	28,22	100	100	100	100	100
NM_182961	SYNE1	16	169	177,18	38,55	100	100	100	100	100
NM_182961	SYNE1	17	97	172,62	9,41	100	100	100	100	100
NM_182961	SYNE1	18	203	393,41	110,94	100	100	100	100	100
NM_182961	SYNE1	19	165	212,99	43,11	100	100	100	100	100
NM_182961	SYNE1	20	153	374,97	59,94	100	100	100	100	100
NM_182961	SYNE1	21	144	340,7	71,67	100	100	100	100	100
NM_182961	SYNE1	22	174	588,43	131,71	100	100	100	100	100
NM_182961	SYNE1	23	159	538,26	83,46	100	100	100	100	100
NM_182961	SYNE1	24	165	340,52	140,84	100	100	100	100	100
NM_182961	SYNE1	25	135	197,2	14,73	100	100	100	100	100
NM_182961	SYNE1	26	159	236,55	53,24	100	100	100	100	100
NM_182961	SYNE1	27	209	93,66	31,58	100	100	100	100	96,17
NM_182961	SYNE1	28	109	503,45	70,88	100	100	100	100	100
NM_182961	SYNE1	29	165	448,16	122,35	100	100	100	100	100
NM_182961	SYNE1	30	168	274,36	42,06	100	100	100	100	100
NM_182961	SYNE1	31	171	234,64	19,83	100	100	100	100	100
NM_182961	SYNE1	32	141	343,52	81,54	100	100	100	100	100
NM_182961	SYNE1	33	161	229,89	55,44	100	100	100	100	100
NM_182961	SYNE1	34	151	394,5	125,67	100	100	100	100	100
NM_182961	SYNE1	35	228	715,16	169,89	100	100	100	100	100
NM_182961	SYNE1	36	99	332,84	47,06	100	100	100	100	100
NM_182961	SYNE1	37	188	53,12	10,94	100	100	100	100	96,81
NM_182961	SYNE1	38	124	364,66	29,36	100	100	100	100	100
NM_182961	SYNE1	39	167	388,78	72,67	100	100	100	100	100
NM_182961	SYNE1	40	154	208,29	26,38	100	100	100	100	100
NM_182961	SYNE1	41	629	431,37	164,81	100	100	100	100	100
NM_182961	SYNE1	42	180	290,32	70,07	100	100	100	100	100
NM_182961	SYNE1	43	151	431,27	91,52	100	100	100	100	100
NM_182961	SYNE1	44	159	241,38	47,47	100	100	100	100	100
NM_182961	SYNE1	45	183	489,68	109,19	100	100	100	100	100
NM_182961	SYNE1	46	102	140,33	21,12	100	100	100	100	100
NM_182961	SYNE1	47	204	416,71	98,59	100	100	100	100	100
NM_182961	SYNE1	48	208	272,31	83,8	100	100	100	100	100
NM_182961	SYNE1	49	113	167,51	30,64	100	100	100	100	100
NM_182961	SYNE1	50	206	426,58	103,7	100	100	100	100	100
NM_182961	SYNE1	51	156	496,47	61,52	100	100	100	100	100
NM_182961	SYNE1	52	292	95,87	35,16	100	100	100	100	98,29
NM_182961	SYNE1	53	173	427,45	73,78	100	100	100	100	100
NM_182961	SYNE1	54	310	345,86	35,54	100	100	100	100	100
NM_182961	SYNE1	55	165	259,12	43,51	100	100	100	100	100
NM_182961	SYNE1	56	357	187,83	43,86	100	100	100	100	100
NM_182961	SYNE1	57	137	251,69	32,91	100	100	100	100	100
NM_182961	SYNE1	58	178	647,44	148,21	100	100	100	100	100
NM_182961	SYNE1	59	183	450,48	163,9	100	100	100	100	100
NM_182961	SYNE1	60	144	215,79	41,06	100	100	100	100	100
NM_182961	SYNE1	61	156	237,28	138,66	100	100	100	100	100
NM_182961	SYNE1	62	165	572,28	66,06	100	100	100	100	100
NM_182961	SYNE1	63	173	250,53	43	100	100	100	100	100
NM_182961	SYNE1	64	154	353,95	38,6	100	100	100	100	100
NM_182961	SYNE1	65	144	206,57	24,88	100	100	100	100	100
NM_182961	SYNE1	66	165	362,28	61,43	100	100	100	100	100
NM_182961	SYNE1	67	318	283,74	149,01	100	100	100	100	100
NM_182961	SYNE1	68	156	293,28	116,78	100	100	100	100	100
NM_182961	SYNE1	69	171	224,34	24,75	100	100	100	100	100
NM_182961	SYNE1	70	327	458,73	76,44	100	100	100	100	100
NM_182961	SYNE1	71	153	388,14	80,77	100	100	100	100	100
NM_182961	SYNE1	72	168	89,32	28,62	100	100	100	100	100
NM_182961	SYNE1	73	177	290,14	76,65	100	100	100	100	100
NM_182961	SYNE1	74	147	139,41	20,85	100	100	100	100	100
NM_182961	SYNE1	75	126	283,41	33,57	100	100	100	100	100
NM_182961	SYNE1	76	177	180,23	69,77	100	100	100	100	100
NM_182961	SYNE1	77	266	339,8	122,29	100	100	100	100	100
NM_182961	SYNE1	78	2161	489,89	162,28	100	100	100	100	100
NM_182961	SYNE1	79	338	314,58	64,11	100	100	100	100	100
NM_182961	SYNE1	80	145	357,03	47,96	100	100	100	100	100
NM_182961	SYNE1	81	219	180,55	67,52	100	100	100	100	100
NM_182961	SYNE1	82	260	185,98	58,59	100	100	100	100	100
NM_182961	SYNE1	83	166	570,35	167,39	100	100	100	100	100
NM_182961	SYNE1	84	153	332,83	72,22	100	100	100	100	100
NM_182961	SYNE1	85	153	301,17	47,64	100	100	100	100	100
NM_182961	SYNE1	86	183	231,52	25,33	100	100	100	100	100
NM_182961	SYNE1	87	138	191,43	15,28	100	100	100	100	100
NM_182961	SYNE1	88	186	372,51	99,26	100	100	100	100	100
NM_182961	SYNE1	89	123	242,95	57,2	100	100	100	100	100
NM_182961	SYNE1	90	183	129,38	31,59	100	100	100	100	100
NM_182961	SYNE1	91	144	275,67	59,11	100	100	100	100	100
NM_182961	SYNE1	92	195	265,85	114,85	100	100	100	100	100
NM_182961	SYNE1	93	141	268,99	54,7	100	100	100	100	100
NM_182961	SYNE1	94	168	158,05	39,73	100	100	100	100	100
NM_182961	SYNE1	95	162	138,07	21,03	100	100	100	100	100
NM_182961	SYNE1	96	195	212,13	33,87	100	100	100	100	100
NM_182961	SYNE1	97	174	122,14	30,91	100	100	100	100	100
NM_182961	SYNE1	98	192	115,36	73,98	100	100	100	97,92	78,12
NM_182961	SYNE1	99	132	294,61	23,72	100	100	100	100	100
NM_182961	SYNE1	100	110	538,28	62,62	100	100	100	100	100
NM_182961	SYNE1	101	157	354,57	85,59	100	100	100	100	100
NM_182961	SYNE1	102	132	620,58	81,22	100	100	100	100	100
NM_182961	SYNE1	103	156	619,9	61,69	100	100	100	100	100
NM_182961	SYNE1	104	210	275,05	92,34	100	100	100	100	100
NM_182961	SYNE1	105	102	437,67	32,05	100	100	100	100	100
NM_182961	SYNE1	106	120	352,97	102,21	100	100	100	100	100
NM_182961	SYNE1	107	201	309	79,59	100	100	100	100	100
NM_182961	SYNE1	108	174	285,01	38,85	100	100	100	100	100
NM_182961	SYNE1	109	132	141,7	23,19	100	100	100	100	100
NM_182961	SYNE1	110	197	392,57	137,92	100	100	100	100	100
NM_182961	SYNE1	111	133	516,22	74,35	100	100	100	100	100
NM_182961	SYNE1	112	183	171,78	14,14	100	100	100	100	100
NM_182961	SYNE1	113	150	449,43	57,79	100	100	100	100	100
NM_182961	SYNE1	114	177	364,2	85,45	100	100	100	100	100
NM_182961	SYNE1	115	156	524,94	62,24	100	100	100	100	100
NM_182961	SYNE1	116	156	302,08	79,3	100	100	100	100	100
NM_182961	SYNE1	117	171	299,76	74,89	100	100	100	100	100
NM_182961	SYNE1	118	134	419,58	52,96	100	100	100	100	100
NM_182961	SYNE1	119	205	318,85	93,81	100	100	100	100	100
NM_182961	SYNE1	120	183	156,95	27,11	100	100	100	100	100
NM_182961	SYNE1	121	147	120,99	33,03	100	100	100	100	100
NM_182961	SYNE1	122	155	445,52	61,76	100	100	100	100	100
NM_182961	SYNE1	123	148	532,15	68,79	100	100	100	100	100
NM_182961	SYNE1	124	95	194,32	26,91	100	100	100	100	100
NM_182961	SYNE1	125	235	203,61	81,42	100	100	100	100	100
NM_182961	SYNE1	126	195	189,96	47,81	100	100	100	100	100
NM_182961	SYNE1	127	126	274,21	46,6	100	100	100	100	100
NM_182961	SYNE1	128	156	287,75	25,14	100	100	100	100	100
NM_182961	SYNE1	129	159	544,44	66,45	100	100	100	100	100
NM_182961	SYNE1	130	167	226,74	40,64	100	100	100	100	100
NM_182961	SYNE1	131	163	197,25	75,89	100	100	100	100	100
NM_182961	SYNE1	132	188	209,56	66,98	100	100	100	100	100
NM_182961	SYNE1	133	151	509,46	83,53	100	100	100	100	100
NM_182961	SYNE1	134	183	286,15	140,95	100	100	100	100	100
NM_182961	SYNE1	135	138	250,88	28,83	100	100	100	100	100
NM_182961	SYNE1	136	192	431,41	98,08	100	100	100	100	100
NM_182961	SYNE1	137	334	78,99	36,32	100	100	100	94,31	87,43
NM_182961	SYNE1	138	143	223,14	34,77	100	100	100	100	100
NM_182961	SYNE1	139	127	331,87	37,81	100	100	100	100	100
NM_182961	SYNE1	140	212	129,48	38,4	100	100	100	100	100
NM_182961	SYNE1	141	201	83,26	20,45	100	100	100	100	100
NM_182961	SYNE1	142	129	456,15	72,61	100	100	100	100	100
NM_182961	SYNE1	143	213	367,78	71,24	100	100	100	100	100
NM_182961	SYNE1	144	93	241,86	23,56	100	100	100	100	100
NM_182961	SYNE1	145	59	327,19	17,92	100	100	100	100	100
NM_182961	SYNE1	146	241	118,55	27,61	100	100	100	100	100
NM_058246	DNAJB6	2	65	618,97	19,26	100	100	100	100	100
NM_058246	DNAJB6	3	110	204,23	29,83	100	100	100	100	100
NM_058246	DNAJB6	4	60	112,62	3,27	100	100	100	100	100
NM_058246	DNAJB6	5	111	371,24	35,96	100	100	100	100	100
NM_058246	DNAJB6	6	132	284,85	34,86	100	100	100	100	100
NM_058246	DNAJB6	7	142	227,32	32,09	100	100	100	100	100
NM_058246	DNAJB6	8	71	286,86	53,13	100	100	100	100	100
NM_058246	DNAJB6	9	207	50,35	14,01	100	100	100	100	91,3
NM_058246	DNAJB6	10	83	193,51	80,12	100	100	100	100	100
NM_012470	TNPO3	1	120	0	0	0	0	0	0	0
NM_012470	TNPO3	2	201	0,54	0,5	53,73	0	0	0	0
NM_012470	TNPO3	3	74	0,38	0,49	37,84	0	0	0	0
NM_012470	TNPO3	4	157	0,01	0,08	0,64	0	0	0	0
NM_012470	TNPO3	5	144	0,23	0,42	22,92	0	0	0	0
NM_012470	TNPO3	6	176	0,55	0,5	54,55	0	0	0	0
NM_012470	TNPO3	7	139	0	0	0	0	0	0	0
NM_012470	TNPO3	8	147	0	0	0	0	0	0	0
NM_012470	TNPO3	9	108	0	0	0	0	0	0	0
NM_012470	TNPO3	10	92	1	0	100	0	0	0	0
NM_012470	TNPO3	11	140	0	0	0	0	0	0	0
NM_012470	TNPO3	12	192	0,6	0,49	60,42	0	0	0	0
NM_012470	TNPO3	13	92	0	0	0	0	0	0	0
NM_012470	TNPO3	14	77	0	0	0	0	0	0	0
NM_012470	TNPO3	15	61	0,02	0,13	1,64	0	0	0	0
NM_012470	TNPO3	16	141	0	0	0	0	0	0	0
NM_012470	TNPO3	17	117	0,62	0,49	62,39	0	0	0	0
NM_012470	TNPO3	18	95	1,08	0,28	100	0	0	0	0
NM_012470	TNPO3	19	157	0,13	0,34	13,38	0	0	0	0
NM_012470	TNPO3	20	168	0	0	0	0	0	0	0
NM_012470	TNPO3	21	113	0,27	0,44	26,55	0	0	0	0
NM_012470	TNPO3	22	61	0,49	0,5	49,18	0	0	0	0
NM_001458	FLNC	1	352	120,19	28,7	100	100	100	100	100
NM_001458	FLNC	2	249	122,39	50,11	100	100	100	100	100
NM_001458	FLNC	3	98	88,44	39,94	100	100	100	100	98,98
NM_001458	FLNC	4	151	276,56	39,38	100	100	100	100	100
NM_001458	FLNC	5	119	106,1	11,46	100	100	100	100	100
NM_001458	FLNC	6	78	101,65	6,79	100	100	100	100	100
NM_001458	FLNC	7	163	181,02	32,48	100	100	100	100	100
NM_001458	FLNC	8	201	78,39	23,23	100	100	100	100	100
NM_001458	FLNC	9	138	148,69	29,61	100	100	100	100	100
NM_001458	FLNC	10	127	109,24	15,76	100	100	100	100	100
NM_001458	FLNC	11	137	39,83	11,44	100	100	100	94,16	75,91
NM_001458	FLNC	12	194	117,51	32,43	100	100	100	100	100
NM_001458	FLNC	13	114	121,63	32,82	100	100	100	100	100
NM_001458	FLNC	14	144	417,01	123,44	100	100	100	100	100
NM_001458	FLNC	15	124	24,23	4,14	100	100	100	83,06	0
NM_001458	FLNC	16	161	138,43	37,33	100	100	100	100	100
NM_001458	FLNC	17	91	110,65	7,73	100	100	100	100	100
NM_001458	FLNC	18	170	141,54	24,63	100	100	100	100	100
NM_001458	FLNC	19	118	93,66	7,47	100	100	100	100	100
NM_001458	FLNC	20	263	74,85	18,57	100	100	100	100	98,1
NM_001458	FLNC	21	598	110,57	38,71	100	100	100	100	100
NM_001458	FLNC	22	174	160,5	43,96	100	100	100	100	100
NM_001458	FLNC	23	163	125,88	51,74	100	100	100	100	100
NM_001458	FLNC	24	161	194,17	50,32	100	100	100	100	100
NM_001458	FLNC	25	168	46,45	11,02	100	100	100	100	89,88
NM_001458	FLNC	26	124	86,11	13,1	100	100	100	100	100
NM_001458	FLNC	27	157	200,03	20,42	100	100	100	100	100
NM_001458	FLNC	28	190	118,1	22,28	100	100	100	100	100
NM_001458	FLNC	29	24	43,42	0,72	100	100	100	100	100
NM_001458	FLNC	30	248	132,31	27,21	100	100	100	100	100
NM_001458	FLNC	31	99	73,82	12,55	100	100	100	100	100
NM_001458	FLNC	32	100	69,61	10,55	100	100	100	100	100
NM_001458	FLNC	33	141	163,35	31,16	100	100	100	100	100
NM_001458	FLNC	34	129	135,86	16,01	100	100	100	100	100
NM_001458	FLNC	35	174	144,16	31,03	100	100	100	100	100
NM_001458	FLNC	36	162	79,41	10,73	100	100	100	100	100
NM_001458	FLNC	37	204	111,29	12,68	100	100	100	100	100
NM_001458	FLNC	38	153	55,16	5,62	100	100	100	100	100
NM_001458	FLNC	39	123	195,44	18,98	100	100	100	100	100
NM_001458	FLNC	40	243	97,35	53,13	100	100	100	90,95	86,83
NM_001458	FLNC	41	270	41,39	21,12	100	100	99,26	78,89	64,81
NM_001458	FLNC	42	138	158,42	28,15	100	100	100	100	100
NM_001458	FLNC	43	116	224,63	18,75	100	100	100	100	100
NM_001458	FLNC	44	133	227,22	42,55	100	100	100	100	100
NM_001458	FLNC	45	177	420,23	181,73	100	100	100	100	100
NM_001458	FLNC	46	219	104,8	22,16	100	100	100	100	100
NM_001458	FLNC	47	210	179,04	51,93	100	100	100	100	100
NM_001458	FLNC	48	188	122,68	30,86	100	100	100	100	100
NM_000445	PLEC	2	193	326,91	96,86	100	100	100	100	100
NM_000445	PLEC	3	62	247,39	7,93	100	100	100	100	100
NM_000445	PLEC	4	90	43,32	3,46	100	100	100	100	100
NM_000445	PLEC	5	78	61,72	6,14	100	100	100	100	100
NM_000445	PLEC	6	93	184,7	14,79	100	100	100	100	100
NM_000445	PLEC	7	167	184,92	27,41	100	100	100	100	100
NM_000445	PLEC	8	116	63,79	5,94	100	100	100	100	100
NM_000445	PLEC	9	107	212,82	26,29	100	100	100	100	100
NM_000445	PLEC	10	120	98,29	5,64	100	100	100	100	100
NM_000445	PLEC	11	96	127,83	7,86	100	100	100	100	100
NM_000445	PLEC	12	128	101,97	24,99	100	100	100	100	100
NM_000445	PLEC	13	94	91,84	28,28	100	100	100	100	100
NM_000445	PLEC	14	155	116,08	27,18	100	100	100	100	100
NM_000445	PLEC	15	319	105,34	25,13	100	100	100	100	100
NM_000445	PLEC	16	78	37,97	6,48	100	100	100	100	80,77
NM_000445	PLEC	17	162	79,65	17,18	100	100	100	100	100
NM_000445	PLEC	18	105	60,67	11,82	100	100	100	100	100
NM_000445	PLEC	19	96	45,54	5,79	100	100	100	100	97,92
NM_000445	PLEC	20	126	114,25	13,2	100	100	100	100	100
NM_000445	PLEC	21	153	28,5	1,55	100	100	100	100	32,68
NM_000445	PLEC	22	155	49,95	10,57	100	100	100	100	100
NM_000445	PLEC	23	127	170,93	26,23	100	100	100	100	100
NM_000445	PLEC	24	184	51,84	9,87	100	100	100	100	100
NM_000445	PLEC	25	158	45,43	20,14	100	100	100	91,14	69,62
NM_000445	PLEC	26	179	52,23	10,85	100	100	100	100	94,41
NM_000445	PLEC	27	139	53,05	10,34	100	100	100	100	100
NM_000445	PLEC	28	357	58,82	14,49	100	100	100	100	92,72
NM_000445	PLEC	29	84	245,12	32,68	100	100	100	100	100
NM_000445	PLEC	30	105	142,73	21,98	100	100	100	100	100
NM_000445	PLEC	31	99	76,86	9,66	100	100	100	100	100
NM_000445	PLEC	32	3381	123,91	64,05	100	100	100	100	99,85
NM_000445	PLEC	33	6219	163,84	115,47	100	98,39	97,44	95,53	93,1
NM_001128227	GNE	1	51	208,55	30,96	100	100	100	100	100
NM_001128227	GNE	2	206	644,69	200,51	100	100	100	100	100
NM_001128227	GNE	3	452	375,31	128,36	100	100	100	100	100
NM_001128227	GNE	4	153	120,73	23,66	100	100	100	100	100
NM_001128227	GNE	5	213	435,64	120,89	100	100	100	100	100
NM_001128227	GNE	6	88	247,32	44,66	100	100	100	100	100
NM_001128227	GNE	7	211	238,9	58,44	100	100	100	100	100
NM_001128227	GNE	8	130	306,36	45,52	100	100	100	100	100
NM_001128227	GNE	9	222	412,22	174,02	100	100	100	100	100
NM_001128227	GNE	10	183	258,5	71,42	100	100	100	100	100
NM_001128227	GNE	11	117	111,6	10,53	100	100	100	100	100
NM_001128227	GNE	12	236	305,33	107,26	100	100	100	100	100
NM_007126	VCP	1	17	16	0	100	100	100	0	0
NM_007126	VCP	2	112	169,39	19,67	100	100	100	100	100
NM_007126	VCP	3	173	598,27	138,28	100	100	100	100	100
NM_007126	VCP	4	143	143,48	17,13	100	100	100	100	100
NM_007126	VCP	5	131	448,69	29,78	100	100	100	100	100
NM_007126	VCP	6	132	326,6	65,52	100	100	100	100	100
NM_007126	VCP	7	103	402,19	67,08	100	100	100	100	100
NM_007126	VCP	8	134	346,1	18,69	100	100	100	100	100
NM_007126	VCP	9	136	133,17	24,1	100	100	100	100	100
NM_007126	VCP	10	113	131,73	20,45	100	100	100	100	100
NM_007126	VCP	11	165	92,42	23,1	100	100	100	100	100
NM_007126	VCP	12	123	318,8	37,78	100	100	100	100	100
NM_007126	VCP	13	213	234,97	58,03	100	100	100	100	100
NM_007126	VCP	14	309	304,89	80,02	100	100	100	100	100
NM_007126	VCP	15	156	201,81	48,21	100	100	100	100	100
NM_007126	VCP	16	155	431,9	37,07	100	100	100	100	100
NM_007126	VCP	17	106	96,13	13,6	100	100	100	100	100
NM_012210	TRIM32	2	1962	226,16	141,27	100	100	100	100	100
NM_001079802	FKTN	3	105	429,8	51,01	100	100	100	100	100
NM_001079802	FKTN	4	60	158,7	10,85	100	100	100	100	100
NM_001079802	FKTN	5	204	264,14	52,32	100	100	100	100	100
NM_001079802	FKTN	6	278	176,51	88,65	100	100	100	100	100
NM_001079802	FKTN	7	133	276,69	39,6	100	100	100	100	100
NM_001079802	FKTN	8	130	472,78	59,19	100	100	100	100	100
NM_001079802	FKTN	9	134	298,49	45,86	100	100	100	100	100
NM_001079802	FKTN	10	128	324,44	39,52	100	100	100	100	100
NM_001079802	FKTN	11	214	477,18	130,28	100	100	100	100	100
NM_007171	POMT1	2	122	170,26	37,28	100	100	100	100	100
NM_007171	POMT1	3	107	328,5	37,75	100	100	100	100	100
NM_007171	POMT1	4	51	406,88	28,28	100	100	100	100	100
NM_007171	POMT1	5	147	211,86	34,57	100	100	100	100	100
NM_007171	POMT1	6	112	506,27	50,63	100	100	100	100	100
NM_007171	POMT1	7	66	271,11	28,38	100	100	100	100	100
NM_007171	POMT1	8	160	166,81	20,06	100	100	100	100	100
NM_007171	POMT1	9	156	172,35	27,81	100	100	100	100	100
NM_007171	POMT1	10	131	205,11	36,11	100	100	100	100	100
NM_007171	POMT1	11	96	163,19	19,04	100	100	100	100	100
NM_007171	POMT1	12	93	54,74	5,78	100	100	100	100	100
NM_007171	POMT1	13	97	194,05	43,91	100	100	100	100	100
NM_007171	POMT1	14	93	234,61	32,49	100	100	100	100	100
NM_007171	POMT1	15	121	136,18	13,45	100	100	100	100	100
NM_007171	POMT1	16	98	133,79	33,9	100	100	100	100	100
NM_007171	POMT1	17	114	180,57	23,11	100	100	100	100	100
NM_007171	POMT1	18	127	241,57	34,97	100	100	100	100	100
NM_007171	POMT1	19	178	98,76	22,61	100	100	100	100	100
NM_007171	POMT1	20	175	242,53	112,69	100	100	100	100	100
NM_007078	LDB3	1	93	82,53	14,08	100	100	100	100	100
NM_007078	LDB3	2	152	127,24	26,39	100	100	100	100	100
NM_007078	LDB3	3	76	142,32	10,44	100	100	100	100	100
NM_007078	LDB3	4	368	121,55	26,1	100	100	100	100	100
NM_007078	LDB3	5	170	185,71	36,42	100	100	100	100	100
NM_007078	LDB3	6	37	173,46	4,02	100	100	100	100	100
NM_007078	LDB3	7	189	77,22	15,03	100	100	100	100	100
NM_007078	LDB3	8	146	65,76	10,57	100	100	100	100	100
NM_007078	LDB3	9	445	103,66	44,48	100	97,53	95,06	91,46	89,21
NM_007078	LDB3	10	181	129,93	34,69	100	100	100	100	100
NM_007078	LDB3	11	121	82,12	11,87	100	100	100	100	100
NM_007078	LDB3	12	116	95,78	11,73	100	100	100	100	100
NM_007078	LDB3	13	90	116,82	21,87	100	100	100	100	100
NM_004281	BAG3	1	180	180,68	45,04	100	100	100	100	100
NM_004281	BAG3	2	327	133,36	50,45	100	100	100	100	96,33
NM_004281	BAG3	3	402	218,18	69,25	100	100	100	100	100
NM_004281	BAG3	4	819	268,62	100,28	100	100	100	100	100
NM_001848	COL6A1	1	97	33,7	4,04	100	100	100	100	82,47
NM_001848	COL6A1	2	130	223,37	40,51	100	100	100	100	100
NM_001848	COL6A1	3	201	133,5	41,56	100	100	100	100	100
NM_001848	COL6A1	4	160	108,47	18,47	100	100	100	100	100
NM_001848	COL6A1	5	129	81,94	17,29	100	100	100	100	100
NM_001848	COL6A1	6	21	113,57	6,55	100	100	100	100	100
NM_001848	COL6A1	7	21	400,9	7,92	100	100	100	100	100
NM_001848	COL6A1	8	45	117	8,17	100	100	100	100	100
NM_001848	COL6A1	9	54	53,39	9,01	100	100	100	100	100
NM_001848	COL6A1	10	45	104,04	12,65	100	100	100	100	100
NM_001848	COL6A1	11	27	100,96	9,3	100	100	100	100	100
NM_001848	COL6A1	12	27	106,04	2,99	100	100	100	100	100
NM_001848	COL6A1	13	45	64	11,74	100	100	100	100	100
NM_001848	COL6A1	14	54	79,26	5,17	100	100	100	100	100
NM_001848	COL6A1	15	63	97,9	8,88	100	100	100	100	100
NM_001848	COL6A1	16	63	53,33	9,72	100	100	100	100	100
NM_001848	COL6A1	17	54	52,52	3,17	100	100	100	100	100
NM_001848	COL6A1	18	36	129,83	20,5	100	100	100	100	100
NM_001848	COL6A1	19	63	90,89	9,42	100	100	100	100	100
NM_001848	COL6A1	20	63	33,75	2,36	100	100	100	100	92,06
NM_001848	COL6A1	21	63	35,87	4,38	100	100	100	100	90,48
NM_001848	COL6A1	22	63	33,67	6,11	100	100	100	100	79,37
NM_001848	COL6A1	23	51	78,24	2,38	100	100	100	100	100
NM_001848	COL6A1	24	36	52,08	1,75	100	100	100	100	100
NM_001848	COL6A1	25	63	77,14	14,56	100	100	100	100	100
NM_001848	COL6A1	26	66	137,12	17,52	100	100	100	100	100
NM_001848	COL6A1	27	36	39,81	2,9	100	100	100	100	100
NM_001848	COL6A1	28	37	168,41	4,28	100	100	100	100	100
NM_001848	COL6A1	29	9	64,67	0,5	100	100	100	100	100
NM_001848	COL6A1	30	134	190,38	33,22	100	100	100	100	100
NM_001848	COL6A1	31	110	90,24	14,26	100	100	100	100	100
NM_001848	COL6A1	32	184	174,79	85,96	100	100	100	100	100
NM_001848	COL6A1	33	184	69,03	18,65	100	100	100	100	99,46
NM_001848	COL6A1	34	30	88,4	4,18	100	100	100	100	100
NM_001848	COL6A1	35	623	142,01	37,64	100	100	100	100	100
NM_001849	COL6A2	2	115	44,81	8,57	100	100	100	100	92,17
NM_001849	COL6A2	3	599	126,01	40,48	100	100	100	100	100
NM_001849	COL6A2	4	21	227,33	12,6	100	100	100	100	100
NM_001849	COL6A2	5	66	174,41	31,51	100	100	100	100	100
NM_001849	COL6A2	6	54	80,63	6,81	100	100	100	100	100
NM_001849	COL6A2	7	45	146,29	8,3	100	100	100	100	100
NM_001849	COL6A2	8	27	96,04	3,17	100	100	100	100	100
NM_001849	COL6A2	9	27	93,41	3,12	100	100	100	100	100
NM_001849	COL6A2	10	45	84,42	2,31	100	100	100	100	100
NM_001849	COL6A2	11	54	40,81	0,89	100	100	100	100	100
NM_001849	COL6A2	12	63	47,05	3,81	100	100	100	100	100
NM_001849	COL6A2	13	63	56,11	11,62	100	100	100	100	100
NM_001849	COL6A2	14	90	44,69	10,01	100	100	100	97,78	85,56
NM_001849	COL6A2	15	63	29,92	2,47	100	100	100	100	65,08
NM_001849	COL6A2	16	63	22,84	1,99	100	100	100	92,06	0
NM_001849	COL6A2	17	63	108,59	18,28	100	100	100	100	100
NM_001849	COL6A2	18	63	54,06	6,41	100	100	100	100	100
NM_001849	COL6A2	19	51	130,8	8,54	100	100	100	100	100
NM_001849	COL6A2	20	36	73,31	5,02	100	100	100	100	100
NM_001849	COL6A2	21	63	76,17	4,46	100	100	100	100	100
NM_001849	COL6A2	22	63	65,16	5,92	100	100	100	100	100
NM_001849	COL6A2	23	36	114,08	3,59	100	100	100	100	100
NM_001849	COL6A2	24	46	50,15	4,24	100	100	100	100	100
NM_001849	COL6A2	25	153	147,74	32,57	100	100	100	100	100
NM_001849	COL6A2	26	453	201,14	76,01	100	100	100	100	100
NM_001849	COL6A2	27	39	90,59	3,8	100	100	100	100	100
NM_001849	COL6A2	28	599	99,9	35,25	100	100	100	100	100
